# Supplementary material for: circFKBP8(5S,6)-encoded protein promotes stress susceptibility in mice by down-regulating dopamine D3 receptor expression and its downstream AMPK/mTOR/ULK1 autophagy signaling
Source: Genes Dis. 2025 Jun 18;13(2):101718. doi: 10.1016/j.gendis.2025.101718 (PMC12741372; doi:10.1016/j.gendis.2025.101718)
Supplement: Multimedia component 2 [file mmc2.xlsx]

## Sheet: Pep_CUMSvsCon_CUMS_deg_down
gene_id	Pep_CUMS	Con_CUMS	log2FoldChange	pvalue	padj	gene_name
ENSMUSG00000067724	4.20516	69.5047	-4.00876	1.21334e-08	0.000285123	Gbx1
ENSMUSG00000112449	46.2142	302.787	-2.70875	2.52894e-08	0.000297138	Srp54b
ENSMUSG00000085562	1.05454	44.7482	-5.25515	3.96275e-08	0.000310402	2610028E06Rik
ENSMUSG00000040856	86.1229	422.761	-2.2938	5.54824e-07	0.00260756	Dlk1
ENSMUSG00000110396	1.38778e-17	24.7525	-7.63873	3.60565e-06	0.0121042	Gm36737
ENSMUSG00000084838	126.032	521.788	-2.04865	4.68541e-06	0.0137628	Gm10241
ENSMUSG00000098659	1.38778e-17	21.896	-7.46279	1.26863e-05	0.033124	1110015O18Rik
ENSMUSG00000000120	43.0635	182.813	-2.08281	1.77157e-05	0.0389581	Ngfr
ENSMUSG00000021647	63.0179	250.418	-1.98849	2.07629e-05	0.040659	Cartpt
ENSMUSG00000036357	31.511	133.3	-2.07663	4.46221e-05	0.067574	Gpr101
ENSMUSG00000096225	21.0088	95.2134	-2.17386	5.71591e-05	0.0790107	Lhx8
ENSMUSG00000036198	9.45626	57.1264	-2.57978	6.54276e-05	0.0854157	Arhgap36
ENSMUSG00000094695	1.38778e-17	18.0873	-7.18888	7.55368e-05	0.0887519	Gm21953
ENSMUSG00000101660	1.38778e-17	18.0873	-7.18888	7.55368e-05	0.0887519	Gm18666
ENSMUSG00000027971	129.182	432.283	-1.74165	8.7787e-05	0.0982337	Ndst4
ENSMUSG00000047507	186.945	592.248	-1.66297	0.000142393	0.145854	Baiap3
ENSMUSG00000110483	1.05454	20.9438	-4.16455	0.000164371	0.160939	Gm45702
ENSMUSG00000043441	32.5613	121.874	-1.90035	0.000193348	0.162793	Gpr149
ENSMUSG00000075014	1.38778e-17	16.1829	-7.02958	0.000193974	0.162793	Gm10800
ENSMUSG00000054667	5.25537	33.3221	-2.63745	0.000280171	0.209076	Irs4
ENSMUSG00000027966	14.7074	64.7438	-2.12928	0.000284711	0.209076	Col11a1
ENSMUSG00000022705	5.25537	32.3699	-2.59578	0.000372105	0.257179	Drd3
ENSMUSG00000062393	9.45626	47.6047	-2.31737	0.000415552	0.279001	Dgkk
ENSMUSG00000029595	1.38778e-17	14.2786	-6.85048	0.000517265	0.319874	Lhx5
ENSMUSG00000031111	22.059	80.9308	-1.86975	0.000537939	0.324129	Igsf1
ENSMUSG00000030549	3.15495	24.7525	-2.92526	0.000589	0.337583	Rhcg
ENSMUSG00000046636	3.15495	23.8003	-2.86897	0.000829981	0.453575	Gm7729
ENSMUSG00000021803	52.5156	159.961	-1.60476	0.000860906	0.459783	Cdhr1
ENSMUSG00000057666	844.387	2191.9	-1.37608	0.00111148	0.555719	Gapdh
ENSMUSG00000086324	1.38778e-17	11.422	-6.53167	0.00143701	0.671459	Gm15564
ENSMUSG00000027824	2.10475	19.0394	-3.10665	0.00159793	0.722112	Vmn2r1
ENSMUSG00000081436	1.38778e-17	10.4698	-6.40756	0.00243493	0.953641	Gm5912
ENSMUSG00000105137	1.38778e-17	10.4698	-6.40756	0.00243493	0.953641	Gm42869
ENSMUSG00000024907	1.38778e-17	10.4698	-6.40756	0.00243493	0.953641	Gal
ENSMUSG00000093738	6.30559	28.5612	-2.15851	0.002639	1	AI606473
ENSMUSG00000038112	66.1686	174.244	-1.39533	0.00283884	1	AW551984
ENSMUSG00000032942	15.7576	54.2699	-1.77652	0.00286303	1	Ucp3
ENSMUSG00000073125	18.9083	60.9351	-1.68213	0.00301995	1	Xlr3b
ENSMUSG00000060639	7.35581	30.4655	-2.03284	0.00312822	1	Hist1h4i
ENSMUSG00000032502	8.40604	36.1786	-2.09021	0.00321704	1	Stac
ENSMUSG00000027359	32.5613	94.2612	-1.53014	0.00323344	1	Slc27a2
ENSMUSG00000081152	6.30559	27.609	-2.10982	0.00348955	1	Gm12430
ENSMUSG00000058620	7.35581	29.5134	-1.98723	0.00406587	1	Adra2b
ENSMUSG00000001496	25.2097	72.3612	-1.51692	0.00413993	1	Nkx2-1
ENSMUSG00000041358	1.38778e-17	9.51767	-6.27175	0.00417417	1	Nutm1
ENSMUSG00000098041	1.38778e-17	9.51767	-6.27175	0.00417417	1	Gm26981
ENSMUSG00000072982	1.38778e-17	9.51767	-6.27175	0.00417417	1	9230009I02Rik
ENSMUSG00000086269	1.38778e-17	9.51767	-6.27175	0.00417417	1	Tmcc3os
ENSMUSG00000026114	1.38778e-17	9.51767	-6.27175	0.00417417	1	Cnga3
ENSMUSG00000022949	68.269	170.435	-1.31846	0.00444849	1	Clic6
ENSMUSG00000001672	3.15495	19.0394	-2.54892	0.00484911	1	Marveld3
ENSMUSG00000103735	1.05454	13.3264	-3.51735	0.00528154	1	Gm38317
ENSMUSG00000025701	5.25537	23.8003	-2.15417	0.00528628	1	Alox5
ENSMUSG00000050010	5.25537	23.8003	-2.15417	0.00528628	1	Shisa3
ENSMUSG00000019890	51.4654	131.396	-1.35028	0.00532691	1	Nts
ENSMUSG00000031344	9.45626	36.1786	-1.92264	0.00561466	1	Gabrq
ENSMUSG00000026247	242.607	556.066	-1.19625	0.00561532	1	Ecel1
ENSMUSG00000111905	4.20516	20.9438	-2.28435	0.00607288	1	Gm48045
ENSMUSG00000020566	8.40604	33.3221	-1.97199	0.00648527	1	Atp6v1c2
ENSMUSG00000029219	57.7667	141.87	-1.29456	0.00671175	1	Slc10a4
ENSMUSG00000059237	3.15495	18.0873	-2.47542	0.00696616	1	Ppp1r2-ps4
ENSMUSG00000066554	9.45626	35.2264	-1.8843	0.00701327	1	Gm10167
ENSMUSG00000031849	1.38778e-17	8.56549	-6.12182	0.00724341	1	Comp
ENSMUSG00000108920	1.38778e-17	8.56549	-6.12182	0.00724341	1	Gm44678
ENSMUSG00000109765	1.38778e-17	8.56549	-6.12182	0.00724341	1	Gm18227
ENSMUSG00000063628	1.38778e-17	8.56549	-6.12182	0.00724341	1	Gm7665
ENSMUSG00000108352	1.38778e-17	8.56549	-6.12182	0.00724341	1	Usf2-ps1
ENSMUSG00000078180	1.38778e-17	8.56549	-6.12182	0.00724341	1	Gm20900
ENSMUSG00000030523	1.38778e-17	8.56549	-6.12182	0.00724341	1	Trpm1
ENSMUSG00000114241	1.38778e-17	8.56549	-6.12182	0.00724341	1	Gm30108
ENSMUSG00000074912	1.38778e-17	8.56549	-6.12182	0.00724341	1	Gm14207
ENSMUSG00000082964	1.38778e-17	8.56549	-6.12182	0.00724341	1	Rpl13-ps5
ENSMUSG00000035165	1.38778e-17	8.56549	-6.12182	0.00724341	1	Kcne3
ENSMUSG00000085620	1.38778e-17	8.56549	-6.12182	0.00724341	1	G630018N14Rik
ENSMUSG00000039081	137.584	314.214	-1.19076	0.00737147	1	Zfp503
ENSMUSG00000051354	2.10475	15.2307	-2.78707	0.00786477	1	Samd3
ENSMUSG00000111938	2.10475	15.2307	-2.78707	0.00786477	1	2900045O20Rik
ENSMUSG00000037548	2.10475	15.2307	-2.78707	0.00786477	1	H2-DMb2
ENSMUSG00000109209	1.05454	12.3742	-3.41146	0.00839028	1	Gm45104
ENSMUSG00000081004	1.05454	12.3742	-3.41146	0.00839028	1	Gm9157
ENSMUSG00000104986	1.05454	12.3742	-3.41146	0.00839028	1	1600023N17Rik
ENSMUSG00000006649	9.45626	34.2742	-1.84491	0.00876482	1	Nphs1
ENSMUSG00000025969	374.936	803.631	-1.09966	0.00968652	1	Nrp2
ENSMUSG00000082160	3.15495	17.1351	-2.39796	0.0100337	1	Gm11578
ENSMUSG00000089791	3.15495	17.1351	-2.39796	0.0100337	1	Gm3555
ENSMUSG00000050824	6.30559	23.8003	-1.89673	0.0108117	1	Sstr5
ENSMUSG00000110275	4.20516	19.0394	-2.1477	0.011803	1	Gm5905
ENSMUSG00000074136	4.20516	19.0394	-2.1477	0.011803	1	4930513N10Rik
ENSMUSG00000088036	2.10475	14.2786	-2.69474	0.0118324	1	Gm24993
ENSMUSG00000097419	2.10475	14.2786	-2.69474	0.0118324	1	Gm26666
ENSMUSG00000039232	2.10475	14.2786	-2.69474	0.0118324	1	Stx11
ENSMUSG00000094108	2.10475	14.2786	-2.69474	0.0118324	1	Gm17258
ENSMUSG00000071103	18.9083	51.4134	-1.43756	0.0119321	1	1700029J07Rik
ENSMUSG00000029123	19.9585	54.2699	-1.43787	0.0121478	1	Stk32b
ENSMUSG00000056972	19.9585	54.2699	-1.43787	0.0121478	1	Magel2
ENSMUSG00000102531	1.38778e-17	7.61331	-5.95448	0.0127308	1	1110002O04Rik
ENSMUSG00000082305	1.38778e-17	7.61331	-5.95448	0.0127308	1	Gm2420
ENSMUSG00000044244	1.38778e-17	7.61331	-5.95448	0.0127308	1	Il20rb
ENSMUSG00000047171	1.38778e-17	7.61331	-5.95448	0.0127308	1	Helt
ENSMUSG00000028003	1.38778e-17	7.61331	-5.95448	0.0127308	1	Lrat
ENSMUSG00000079103	1.38778e-17	7.61331	-5.95448	0.0127308	1	Tgm7
ENSMUSG00000078162	1.38778e-17	7.61331	-5.95448	0.0127308	1	Gm2574
ENSMUSG00000100158	1.38778e-17	7.61331	-5.95448	0.0127308	1	Gm28119
ENSMUSG00000041255	1.38778e-17	7.61331	-5.95448	0.0127308	1	Tmco5b
ENSMUSG00000116439	1.38778e-17	7.61331	-5.95448	0.0127308	1	Gm49528
ENSMUSG00000029368	1.38778e-17	7.61331	-5.95448	0.0127308	1	Alb
ENSMUSG00000104293	1.38778e-17	7.61331	-5.95448	0.0127308	1	Gm38043
ENSMUSG00000029193	1.38778e-17	7.61331	-5.95448	0.0127308	1	Cckar
ENSMUSG00000084131	5.25537	20.9438	-1.97077	0.0132311	1	Rpl3-ps2
ENSMUSG00000102899	1.05454	10.4698	-3.17307	0.0134121	1	Gm37850
ENSMUSG00000113651	1.05454	10.4698	-3.17307	0.0134121	1	Gm4900
ENSMUSG00000045440	1.05454	10.4698	-3.17307	0.0134121	1	Insm2
ENSMUSG00000034185	1.05454	10.4698	-3.17307	0.0134121	1	6430628N08Rik
ENSMUSG00000091955	19.9585	52.3656	-1.38646	0.0140899	1	Gm9844
ENSMUSG00000024871	19.9585	52.3656	-1.38646	0.0140899	1	Doc2g
ENSMUSG00000036091	3.15495	16.1829	-2.31612	0.0144854	1	Hyal3
ENSMUSG00000096596	27.3101	66.6482	-1.28356	0.0149568	1	Gm10591
ENSMUSG00000078920	7.35581	24.7525	-1.73464	0.0153054	1	Ifi47
ENSMUSG00000032511	63.0179	138.061	-1.13006	0.0170311	1	Scn5a
ENSMUSG00000069911	37.8124	87.596	-1.20953	0.0171158	1	Fam196b
ENSMUSG00000074580	9.45626	30.4655	-1.67564	0.017143	1	4931440P22Rik
ENSMUSG00000036928	2.10475	13.3264	-2.5961	0.0178622	1	Stag3
ENSMUSG00000021768	2.10475	13.3264	-2.5961	0.0178622	1	Dusp13
ENSMUSG00000075553	2.10475	13.3264	-2.5961	0.0178622	1	Gm5464
ENSMUSG00000028539	5.25537	19.9916	-1.90406	0.0180032	1	Artn
ENSMUSG00000012819	14.7074	40.9395	-1.4697	0.0185027	1	Cdh23
ENSMUSG00000022144	6.30559	21.896	-1.77709	0.0191374	1	Gdnf
ENSMUSG00000069633	7.35581	23.8003	-1.67835	0.0199879	1	Pex11g
ENSMUSG00000082381	7.35581	23.8003	-1.67835	0.0199879	1	Gm12928
ENSMUSG00000087611	7.35581	23.8003	-1.67835	0.0199879	1	4930458D05Rik
ENSMUSG00000094772	7.35581	23.8003	-1.67835	0.0199879	1	Rpl29-ps2
ENSMUSG00000104299	3.15495	15.2307	-2.22934	0.0209521	1	Gm9924
ENSMUSG00000018752	3.15495	15.2307	-2.22934	0.0209521	1	Tnfsfm13
ENSMUSG00000023964	3.15495	15.2307	-2.22934	0.0209521	1	Calcr
ENSMUSG00000000579	8.40604	27.609	-1.7018	0.0210963	1	Dynlt1c
ENSMUSG00000031549	9.45626	29.5134	-1.63002	0.0214439	1	Ido2
ENSMUSG00000079550	1.05454	9.51767	-3.03726	0.0215665	1	Mpp4
ENSMUSG00000045238	1.05454	9.51767	-3.03726	0.0215665	1	A730035I17Rik
ENSMUSG00000032103	1.05454	9.51767	-3.03726	0.0215665	1	Pus3
ENSMUSG00000017607	1.05454	9.51767	-3.03726	0.0215665	1	Tns4
ENSMUSG00000107143	1.05454	9.51767	-3.03726	0.0215665	1	Gm6598
ENSMUSG00000074847	1.05454	9.51767	-3.03726	0.0215665	1	Gm10775
ENSMUSG00000097863	1.05454	9.51767	-3.03726	0.0215665	1	1010001B22Rik
ENSMUSG00000113642	1.05454	9.51767	-3.03726	0.0215665	1	Gm49329
ENSMUSG00000054191	1.05454	9.51767	-3.03726	0.0215665	1	Klf1
ENSMUSG00000110455	1.05454	9.51767	-3.03726	0.0215665	1	Gm45904
ENSMUSG00000085129	1.05454	9.51767	-3.03726	0.0215665	1	5031425F14Rik
ENSMUSG00000090785	1.05454	9.51767	-3.03726	0.0215665	1	Gm17116
ENSMUSG00000078899	1.05454	9.51767	-3.03726	0.0215665	1	Gm4631
ENSMUSG00000039084	1.05454	9.51767	-3.03726	0.0215665	1	Chad
ENSMUSG00000054293	1.38778e-17	6.66113	-5.76516	0.0226768	1	P2ry10b
ENSMUSG00000069588	1.38778e-17	6.66113	-5.76516	0.0226768	1	Gm11733
ENSMUSG00000022422	1.38778e-17	6.66113	-5.76516	0.0226768	1	Dscc1
ENSMUSG00000108520	1.38778e-17	6.66113	-5.76516	0.0226768	1	Gm44684
ENSMUSG00000052912	1.38778e-17	6.66113	-5.76516	0.0226768	1	Smarca5-ps
ENSMUSG00000049641	1.38778e-17	6.66113	-5.76516	0.0226768	1	Vgll2
ENSMUSG00000022518	1.38778e-17	6.66113	-5.76516	0.0226768	1	4930562C15Rik
ENSMUSG00000091378	1.38778e-17	6.66113	-5.76516	0.0226768	1	Gm4219
ENSMUSG00000095845	1.38778e-17	6.66113	-5.76516	0.0226768	1	Gm5741
ENSMUSG00000113654	1.38778e-17	6.66113	-5.76516	0.0226768	1	Gm30893
ENSMUSG00000080840	1.38778e-17	6.66113	-5.76516	0.0226768	1	Gm11349
ENSMUSG00000097858	1.38778e-17	6.66113	-5.76516	0.0226768	1	9530052C20Rik
ENSMUSG00000115635	1.38778e-17	6.66113	-5.76516	0.0226768	1	Gm49271
ENSMUSG00000108985	1.38778e-17	6.66113	-5.76516	0.0226768	1	A930030B08Rik
ENSMUSG00000087526	1.38778e-17	6.66113	-5.76516	0.0226768	1	Gm15738
ENSMUSG00000091041	1.38778e-17	6.66113	-5.76516	0.0226768	1	Gm17720
ENSMUSG00000111874	1.38778e-17	6.66113	-5.76516	0.0226768	1	Gm36539
ENSMUSG00000082023	1.38778e-17	6.66113	-5.76516	0.0226768	1	Gm14407
ENSMUSG00000065422	1.38778e-17	6.66113	-5.76516	0.0226768	1	Mir221
ENSMUSG00000093865	1.38778e-17	6.66113	-5.76516	0.0226768	1	Lrit3
ENSMUSG00000071015	1.38778e-17	6.66113	-5.76516	0.0226768	1	Gm136
ENSMUSG00000112492	1.38778e-17	6.66113	-5.76516	0.0226768	1	Gm9111
ENSMUSG00000085059	1.38778e-17	6.66113	-5.76516	0.0226768	1	Gm11750
ENSMUSG00000104904	4.20516	17.1351	-1.99674	0.0230709	1	9330198I05Rik
ENSMUSG00000112790	4.20516	17.1351	-1.99674	0.0230709	1	Gm33378
ENSMUSG00000085035	4.20516	17.1351	-1.99674	0.0230709	1	Gm12031
ENSMUSG00000031980	102.927	209.474	-1.02436	0.0231541	1	Agt
ENSMUSG00000032338	63.0179	132.348	-1.06915	0.0232316	1	Hcn4
ENSMUSG00000031861	6.30559	20.9438	-1.71333	0.0254753	1	Lpar2
ENSMUSG00000028004	70.3695	145.679	-1.04857	0.0265748	1	Npy2r
ENSMUSG00000079466	12.6069	35.2264	-1.47397	0.0266824	1	Prdm12
ENSMUSG00000034732	11.5567	32.3699	-1.47667	0.02678	1	Pabpc5
ENSMUSG00000066510	9.45626	28.5612	-1.58292	0.0268201	1	Ankdd1a
ENSMUSG00000036875	10.5065	30.4655	-1.52552	0.0268319	1	Dna2
ENSMUSG00000028348	2.10475	11.422	-2.37594	0.0270427	1	Cavin4
ENSMUSG00000070780	2.10475	12.3742	-2.49021	0.0270427	1	Rbm47
ENSMUSG00000116493	2.10475	11.422	-2.37594	0.0270427	1	Gm49445
ENSMUSG00000087314	2.10475	12.3742	-2.49021	0.0270427	1	Prkag2os2
ENSMUSG00000110791	2.10475	12.3742	-2.49021	0.0270427	1	Gm47508
ENSMUSG00000092827	2.10475	11.422	-2.37594	0.0270427	1	Mir3091
ENSMUSG00000020897	2.10475	11.422	-2.37594	0.0270427	1	Aurkb
ENSMUSG00000086539	2.10475	12.3742	-2.49021	0.0270427	1	Gm16759
ENSMUSG00000094497	2.10475	11.422	-2.37594	0.0270427	1	Gm8210
ENSMUSG00000084864	2.10475	11.422	-2.37594	0.0270427	1	1700027A07Rik
ENSMUSG00000109708	2.10475	11.422	-2.37594	0.0270427	1	Gm45809
ENSMUSG00000084166	2.10475	12.3742	-2.49021	0.0270427	1	Gm6451
ENSMUSG00000115333	2.10475	12.3742	-2.49021	0.0270427	1	Gm34590
ENSMUSG00000114864	2.10475	11.422	-2.37594	0.0270427	1	Gm41071
ENSMUSG00000092627	2.10475	12.3742	-2.49021	0.0270427	1	D130058E05Rik
ENSMUSG00000021919	90.3238	180.909	-1.00119	0.0277968	1	Chat
ENSMUSG00000046561	19.9585	47.6047	-1.2493	0.0295429	1	Arsj
ENSMUSG00000097032	3.15495	14.2786	-2.13701	0.0303481	1	4930539J05Rik
ENSMUSG00000049307	3.15495	14.2786	-2.13701	0.0303481	1	Fut4
ENSMUSG00000024985	73.5201	148.535	-1.01348	0.0307155	1	Tcf7l2
ENSMUSG00000043029	15.7576	39.9873	-1.33713	0.0311037	1	Trpv3
ENSMUSG00000079364	4.20516	16.1829	-1.91489	0.0322922	1	Gm3558
ENSMUSG00000027765	59.8672	121.874	-1.02418	0.0325245	1	P2ry1
ENSMUSG00000018381	11.5567	31.4177	-1.43377	0.0327785	1	Abi3
ENSMUSG00000111329	5.25537	18.0873	-1.76062	0.0333763	1	A830035O19Rik
ENSMUSG00000079511	5.25537	18.0873	-1.76062	0.0333763	1	Gm42688
ENSMUSG00000095762	8.40604	25.7047	-1.59919	0.0338323	1	Gm16378
ENSMUSG00000063364	6.30559	19.9916	-1.64663	0.0339102	1	3300002I08Rik
ENSMUSG00000087242	6.30559	19.9916	-1.64663	0.0339102	1	C78197
ENSMUSG00000032034	6.30559	19.9916	-1.64663	0.0339102	1	Kcnj5
ENSMUSG00000027997	28.3604	61.8873	-1.12264	0.0341653	1	Casp6
ENSMUSG00000078881	1.05454	8.56549	-2.88733	0.0348666	1	Gm14434
ENSMUSG00000099470	1.05454	8.56549	-2.88733	0.0348666	1	Gm29340
ENSMUSG00000111236	1.05454	8.56549	-2.88733	0.0348666	1	Gm31614
ENSMUSG00000081378	1.05454	8.56549	-2.88733	0.0348666	1	Rps13-ps4
ENSMUSG00000085862	1.05454	8.56549	-2.88733	0.0348666	1	Gm13483
ENSMUSG00000057092	1.05454	8.56549	-2.88733	0.0348666	1	Fxyd3
ENSMUSG00000006313	1.05454	8.56549	-2.88733	0.0348666	1	Upk1a
ENSMUSG00000064201	1.05454	8.56549	-2.88733	0.0348666	1	Krt2
ENSMUSG00000087437	1.05454	8.56549	-2.88733	0.0348666	1	Gm13112
ENSMUSG00000045114	1.05454	8.56549	-2.88733	0.0348666	1	Prrt2
ENSMUSG00000089694	1.05454	8.56549	-2.88733	0.0348666	1	Nat8f7
ENSMUSG00000029816	28.3604	60.9351	-1.10032	0.0383872	1	Gpnmb
ENSMUSG00000083708	12.6069	33.3221	-1.39409	0.0392385	1	Gm13123
ENSMUSG00000013936	1.38778e-17	5.70895	-5.54718	0.0409646	1	Myl2
ENSMUSG00000002076	1.38778e-17	5.70895	-5.54718	0.0409646	1	Hsf2bp
ENSMUSG00000000386	1.38778e-17	5.70895	-5.54718	0.0409646	1	Mx1
ENSMUSG00000031241	1.38778e-17	5.70895	-5.54718	0.0409646	1	Tbx22
ENSMUSG00000105700	1.38778e-17	5.70895	-5.54718	0.0409646	1	Gm42772
ENSMUSG00000084446	1.38778e-17	5.70895	-5.54718	0.0409646	1	n-R5s207
ENSMUSG00000115300	1.38778e-17	5.70895	-5.54718	0.0409646	1	Gm49188
ENSMUSG00000029597	1.38778e-17	5.70895	-5.54718	0.0409646	1	Sds
ENSMUSG00000078498	1.38778e-17	5.70895	-5.54718	0.0409646	1	Zfp988
ENSMUSG00000107605	1.38778e-17	5.70895	-5.54718	0.0409646	1	Gm44117
ENSMUSG00000062515	1.38778e-17	5.70895	-5.54718	0.0409646	1	Fabp4
ENSMUSG00000068324	1.38778e-17	5.70895	-5.54718	0.0409646	1	Gm10029
ENSMUSG00000027322	1.38778e-17	5.70895	-5.54718	0.0409646	1	Siglec1
ENSMUSG00000051729	1.38778e-17	5.70895	-5.54718	0.0409646	1	Gm5087
ENSMUSG00000071653	1.38778e-17	5.70895	-5.54718	0.0409646	1	1810009A15Rik
ENSMUSG00000078906	1.38778e-17	5.70895	-5.54718	0.0409646	1	Gm14444
ENSMUSG00000021966	1.38778e-17	5.70895	-5.54718	0.0409646	1	Prss52
ENSMUSG00000000706	1.38778e-17	5.70895	-5.54718	0.0409646	1	Btn1a1
ENSMUSG00000027403	1.38778e-17	5.70895	-5.54718	0.0409646	1	Tgm6
ENSMUSG00000078143	1.38778e-17	5.70895	-5.54718	0.0409646	1	Gm17344
ENSMUSG00000085523	1.38778e-17	5.70895	-5.54718	0.0409646	1	Gm15945
ENSMUSG00000108708	1.38778e-17	5.70895	-5.54718	0.0409646	1	Gm29977
ENSMUSG00000101578	1.38778e-17	5.70895	-5.54718	0.0409646	1	Vmn1r206
ENSMUSG00000031362	1.38778e-17	5.70895	-5.54718	0.0409646	1	Xlr4c
ENSMUSG00000042861	1.38778e-17	5.70895	-5.54718	0.0409646	1	Kcna10
ENSMUSG00000025330	1.38778e-17	5.70895	-5.54718	0.0409646	1	Padi4
ENSMUSG00000112345	1.38778e-17	5.70895	-5.54718	0.0409646	1	Gm40652
ENSMUSG00000106994	1.38778e-17	5.70895	-5.54718	0.0409646	1	Gm10829
ENSMUSG00000005994	1.38778e-17	5.70895	-5.54718	0.0409646	1	Tyrp1
ENSMUSG00000103349	1.38778e-17	5.70895	-5.54718	0.0409646	1	Gm36888
ENSMUSG00000055403	1.38778e-17	5.70895	-5.54718	0.0409646	1	4933427D06Rik
ENSMUSG00000026931	1.38778e-17	5.70895	-5.54718	0.0409646	1	1700019N19Rik
ENSMUSG00000049687	2.10475	10.4698	-2.25182	0.041032	1	Pheta2
ENSMUSG00000009628	2.10475	10.4698	-2.25182	0.041032	1	Tex15
ENSMUSG00000085251	2.10475	10.4698	-2.25182	0.041032	1	Gm12326
ENSMUSG00000033752	2.10475	10.4698	-2.25182	0.041032	1	Mnd1
ENSMUSG00000053613	2.10475	10.4698	-2.25182	0.041032	1	Notumos
ENSMUSG00000092988	2.10475	10.4698	-2.25182	0.041032	1	Mir3093
ENSMUSG00000090952	9.45626	26.6568	-1.48383	0.041904	1	Gm17251
ENSMUSG00000109724	33.6115	70.4569	-1.06525	0.0424998	1	Gm18194
ENSMUSG00000044702	8.40604	24.7525	-1.54501	0.0428142	1	Palb2
ENSMUSG00000051246	15.7576	38.0829	-1.26697	0.0436842	1	Msantd1
ENSMUSG00000112054	3.15495	13.3264	-2.03837	0.0439913	1	Gm33680
ENSMUSG00000027344	3.15495	13.3264	-2.03837	0.0439913	1	Fsip1
ENSMUSG00000022676	3.15495	13.3264	-2.03837	0.0439913	1	Snai2
ENSMUSG00000083695	3.15495	13.3264	-2.03837	0.0439913	1	Rnf138rt1
ENSMUSG00000074252	7.35581	20.9438	-1.49495	0.0444891	1	Gm10654
ENSMUSG00000091455	6.30559	19.0394	-1.57668	0.0451175	1	Otogl
ENSMUSG00000085982	4.20516	15.2307	-1.82812	0.0452022	1	9530051G07Rik
ENSMUSG00000098076	4.20516	15.2307	-1.82812	0.0452022	1	Gm6981
ENSMUSG00000086939	4.20516	15.2307	-1.82812	0.0452022	1	Gm13530
ENSMUSG00000005950	5.25537	17.1351	-1.68316	0.045436	1	P2rx5
ENSMUSG00000037628	5.25537	17.1351	-1.68316	0.045436	1	Cdkn3
ENSMUSG00000032572	13.6572	34.2742	-1.32019	0.0461633	1	Col6a4
ENSMUSG00000103144	33.6115	69.5047	-1.04566	0.0469916	1	Pcdhga1
ENSMUSG00000021763	12.6069	31.4177	-1.30953	0.0475441	1	BC067074
ENSMUSG00000064356	37.8124	77.1221	-1.0261	0.047604	1	mt-Atp8
ENSMUSG00000115936	32.5613	67.6004	-1.05129	0.0480279	1	4833415N18Rik
ENSMUSG00000026224	23.1092	49.509	-1.09546	0.0486862	1	4933407L21Rik

## Sheet: Pep_CUMSvsCon_CUMS_deg_up
gene_id	Pep_CUMS	Con_CUMS	log2FoldChange	pvalue	padj	gene_name
ENSMUSG00000067996	49.3649	1.90018	4.60802	8.72e-08	0.000512	Bpifb9b
ENSMUSG00000020738	1071.24	259.94	2.04248	2.92e-06	0.01144	Sumo2
ENSMUSG00000018581	39.9129	3.80457	3.3473	1.82e-05	0.038958	Dnah11
ENSMUSG00000076281	301.42	79.0264	1.92959	2.72e-05	0.049119	Gm24270
ENSMUSG00000095675	36.7622	3.80457	3.22905	4.27e-05	0.067574	Ccl21b
ENSMUSG00000043164	48.3147	7.61331	2.64524	4.6e-05	0.067574	Tmem212
ENSMUSG00000052861	66.1685	14.2786	2.20196	0.000143	0.145854	Dnah6
ENSMUSG00000037738	15.7576	1.39e-17	6.99071	0.000194	0.162793	Nek5
ENSMUSG00000113965	15.7576	1.39e-17	6.99071	0.000194	0.162793	A730091E23Rik
ENSMUSG00000035860	54.6161	11.422	2.2445	0.000228	0.184726	Cdhr3
ENSMUSG00000070306	92.4243	23.8003	1.95138	0.000275	0.209076	Ccdc153
ENSMUSG00000096826	27.3101	2.85238	3.20175	0.0003	0.213453	Ccl27b
ENSMUSG00000048967	837.036	293.266	1.51266	0.000435	0.284069	Yjefn3
ENSMUSG00000042707	47.2644	10.4698	2.16054	0.000513	0.319874	Dnali1
ENSMUSG00000018570	17.8581	0.947989	4.06117	0.000575	0.337583	2810408A11Rik
ENSMUSG00000061808	416.945	147.583	1.49749	0.000656	0.367092	Ttr
ENSMUSG00000043621	52.5156	13.3264	1.96788	0.001028	0.536674	Ubxn10
ENSMUSG00000039391	19.9585	1.90018	3.30672	0.001085	0.554059	Ccdc81
ENSMUSG00000085687	29.4106	4.75676	2.5956	0.001185	0.580049	Gm16153
ENSMUSG00000114836	34.6617	6.66113	2.35686	0.001436	0.671459	Gm18517
ENSMUSG00000020534	89.2736	28.5612	1.63963	0.001457	0.671459	Shmt1
ENSMUSG00000032514	49.3649	13.3264	1.87883	0.001807	0.801153	Ttc21a
ENSMUSG00000027379	14.7074	0.947989	3.78321	0.002134	0.928522	Bub1
ENSMUSG00000050994	17.8581	1.90018	3.14731	0.002365	0.953641	Adgb
ENSMUSG00000027656	11.5567	1.39e-17	6.54737	0.002435	0.953641	Wisp2
ENSMUSG00000085962	11.5567	1.39e-17	6.54737	0.002435	0.953641	Gm16984
ENSMUSG00000043346	26.2599	4.75676	2.43283	0.00289	1	Gm6741
ENSMUSG00000045655	26.2599	4.75676	2.43283	0.00289	1	Fam216b
ENSMUSG00000107021	13.6572	0.947989	3.67722	0.003346	1	Gm42853
ENSMUSG00000109160	13.6572	0.947989	3.67722	0.003346	1	4930598N05Rik
ENSMUSG00000037101	16.8078	1.90018	3.06047	0.003515	1	Ttc29
ENSMUSG00000026051	37.8124	10.4698	1.83956	0.003605	1	1500015O10Rik
ENSMUSG00000032380	55.6663	17.1351	1.69216	0.003629	1	Dapk2
ENSMUSG00000089730	10.5065	1.39e-17	6.41141	0.004174	1	1700007P06Rik
ENSMUSG00000031831	10.5065	1.39e-17	6.41141	0.004174	1	Dnaaf1
ENSMUSG00000037683	27.3101	5.70895	2.23228	0.004621	1	Armc3
ENSMUSG00000065037	18.9083	2.85238	2.67415	0.004849	1	Rn7sk
ENSMUSG00000051606	18.9083	2.85238	2.67415	0.004849	1	2010001K21Rik
ENSMUSG00000073405	15.7576	1.90018	2.96807	0.005247	1	H2-T-ps
ENSMUSG00000038011	73.5202	26.6568	1.45904	0.005521	1	Dnah10
ENSMUSG00000064208	45.164	14.2786	1.6522	0.006036	1	Gm10145
ENSMUSG00000100747	26.2599	5.70895	2.17595	0.006128	1	1700084E18Rik
ENSMUSG00000049414	69.3192	24.7525	1.4807	0.006877	1	Gm5417
ENSMUSG00000031004	69.3192	24.7525	1.4807	0.006877	1	Mki67
ENSMUSG00000053368	28.3604	7.61331	1.87918	0.006892	1	Rxfp2
ENSMUSG00000027744	17.8581	2.85238	2.59224	0.006966	1	Stoml3
ENSMUSG00000044772	23.1092	4.75676	2.24934	0.007168	1	Sntn
ENSMUSG00000034634	9.45626	1.39e-17	6.26129	0.007243	1	Ly6d
ENSMUSG00000114832	9.45626	1.39e-17	6.26129	0.007243	1	Gm21388
ENSMUSG00000110993	9.45626	1.39e-17	6.26129	0.007243	1	Gm47963
ENSMUSG00000006204	9.45626	1.39e-17	6.26129	0.007243	1	5430419D17Rik
ENSMUSG00000112424	9.45626	1.39e-17	6.26129	0.007243	1	Gm6494
ENSMUSG00000072663	44.1138	14.2786	1.61835	0.00726	1	Spef2
ENSMUSG00000027555	30.4608	8.56549	1.8145	0.007582	1	Car13
ENSMUSG00000076258	5903.34	2733.69	1.11064	0.007641	1	Gm23935
ENSMUSG00000037716	14.7074	1.90018	2.86935	0.007865	1	Ccdc33
ENSMUSG00000069136	14.7074	1.90018	2.86935	0.007865	1	A130006I12Rik
ENSMUSG00000027811	25.2097	5.70895	2.11734	0.008135	1	4930579G24Rik
ENSMUSG00000091405	25.2097	5.70895	2.11734	0.008135	1	Hist2h4
ENSMUSG00000045667	40.9631	13.3264	1.61039	0.008356	1	Smtnl2
ENSMUSG00000113632	12.6069	0.947989	3.56284	0.00839	1	Gm47446
ENSMUSG00000028946	12.6069	0.947989	3.56284	0.00839	1	Hes3
ENSMUSG00000113473	12.6069	0.947989	3.56284	0.00839	1	Gm7045
ENSMUSG00000037627	19.9585	3.80457	2.3518	0.008459	1	Rgs22
ENSMUSG00000034227	209	91.4047	1.19196	0.008526	1	Foxj1
ENSMUSG00000114851	34.6617	10.4698	1.71446	0.008765	1	Gm46409
ENSMUSG00000112168	27.3101	7.61331	1.82497	0.008985	1	Gm34776
ENSMUSG00000059775	71.4197	27.609	1.3669	0.009231	1	Rps26-ps1
ENSMUSG00000026429	35.7119	11.422	1.63326	0.00927	1	Ube2t
ENSMUSG00000110631	47.2644	16.1829	1.53852	0.009406	1	Gm42047
ENSMUSG00000056054	22.059	4.75676	2.18259	0.009733	1	S100a8
ENSMUSG00000032484	22.059	4.75676	2.18259	0.009733	1	Ngp
ENSMUSG00000083111	22.059	4.75676	2.18259	0.009733	1	Gm14421
ENSMUSG00000095648	16.8078	2.85238	2.50541	0.010034	1	Gm2004
ENSMUSG00000024164	31.511	9.51767	1.71328	0.010384	1	C3
ENSMUSG00000086368	24.1594	5.70895	2.05625	0.010812	1	Gm13830
ENSMUSG00000112922	33.6115	10.4698	1.67023	0.010958	1	Gm47572
ENSMUSG00000081225	105.027	43.796	1.25931	0.011287	1	Cyp2j12
ENSMUSG00000106106	24589	11896.5	1.04747	0.011565	1	CT010467.1
ENSMUSG00000029182	18.9083	3.80457	2.27429	0.011803	1	1700001C02Rik
ENSMUSG00000114951	13.6572	1.90018	2.76336	0.011832	1	Gm20784
ENSMUSG00000091119	13.6572	1.90018	2.76336	0.011832	1	Ccdc152
ENSMUSG00000089768	13.6572	1.90018	2.76336	0.011832	1	Tmsb15b1
ENSMUSG00000026726	13.6572	1.90018	2.76336	0.011832	1	Cubn
ENSMUSG00000097292	36.7622	12.3742	1.56066	0.011909	1	A230107N01Rik
ENSMUSG00000116038	8.40604	1.39e-17	6.09372	0.012731	1	CT010583.1
ENSMUSG00000028874	8.40604	1.39e-17	6.09372	0.012731	1	Fgr
ENSMUSG00000085022	8.40604	1.39e-17	6.09372	0.012731	1	Gm5860
ENSMUSG00000097377	8.40604	1.39e-17	6.09372	0.012731	1	Gm10822
ENSMUSG00000106411	8.40604	1.39e-17	6.09372	0.012731	1	Gm42445
ENSMUSG00000112421	8.40604	1.39e-17	6.09372	0.012731	1	4933406B15Rik
ENSMUSG00000067389	8.40604	1.39e-17	6.09372	0.012731	1	Gm17080
ENSMUSG00000061724	119.73	52.3656	1.191	0.012776	1	Gm2423
ENSMUSG00000079428	21.0088	4.75676	2.11261	0.013231	1	Tceal7
ENSMUSG00000076614	21.0088	4.75676	2.11261	0.013231	1	Ighg1
ENSMUSG00000109981	11.5567	0.947989	3.43859	0.013412	1	Gm36849
ENSMUSG00000019429	11.5567	0.947989	3.43859	0.013412	1	Ffar3
ENSMUSG00000029419	34.6617	11.422	1.59035	0.014179	1	Ajm1
ENSMUSG00000056752	101.876	43.796	1.21542	0.014499	1	Dnah9
ENSMUSG00000030125	37.8124	13.3264	1.49528	0.014931	1	Lrrc23
ENSMUSG00000040204	25.2097	6.66113	1.89937	0.015305	1	Pclaf
ENSMUSG00000083261	25.2097	6.66113	1.89937	0.015305	1	Gm7816
ENSMUSG00000059854	42.0133	15.2307	1.45584	0.015487	1	Hydin
ENSMUSG00000081214	17.8581	3.80457	2.19239	0.016493	1	Rpl35a-ps2
ENSMUSG00000025916	17.8581	3.80457	2.19239	0.016493	1	Ppp1r42
ENSMUSG00000105950	17.8581	3.80457	2.19239	0.016493	1	Gm43679
ENSMUSG00000039496	34.6617	12.3742	1.47607	0.01786	1	Cdnf
ENSMUSG00000063704	34.6617	12.3742	1.47607	0.01786	1	Mapk15
ENSMUSG00000039543	19.9585	4.75676	2.03906	0.018003	1	Cfap70
ENSMUSG00000084989	19.9585	4.75676	2.03906	0.018003	1	Crocc2
ENSMUSG00000041673	19.9585	4.75676	2.03906	0.018003	1	Lrrc18
ENSMUSG00000027070	19.9585	4.75676	2.03906	0.018003	1	Lrp2
ENSMUSG00000033502	102.927	46.6525	1.1393	0.018564	1	Cdc14a
ENSMUSG00000027715	49.3649	19.0394	1.36828	0.018902	1	Ccna2
ENSMUSG00000071398	69.3192	29.5134	1.22811	0.01901	1	2410004P03Rik
ENSMUSG00000097882	22.059	5.70895	1.92572	0.019137	1	0610038B21Rik
ENSMUSG00000040706	26.2599	8.56549	1.60131	0.020624	1	Agmat
ENSMUSG00000032246	14.7074	2.85238	2.31428	0.020952	1	Calml4
ENSMUSG00000035606	72.4699	31.4177	1.2023	0.021156	1	Ky
ENSMUSG00000072762	30.4608	10.4698	1.52876	0.021444	1	4930522L14Rik
ENSMUSG00000001827	10.5065	0.947989	3.30263	0.021567	1	Folr1
ENSMUSG00000106198	10.5065	0.947989	3.30263	0.021567	1	Gm42504
ENSMUSG00000031927	10.5065	0.947989	3.30263	0.021567	1	1700012B09Rik
ENSMUSG00000061242	10.5065	0.947989	3.30263	0.021567	1	Gm9104
ENSMUSG00000109572	35.7119	13.3264	1.4131	0.021991	1	Cfap99
ENSMUSG00000089698	35.7119	13.3264	1.4131	0.021991	1	Gm2541
ENSMUSG00000071291	48.3147	19.0394	1.33733	0.022032	1	Zfp58
ENSMUSG00000056055	37.8124	14.2786	1.39664	0.022065	1	Sag
ENSMUSG00000090439	7.35581	1.39e-17	5.90408	0.022677	1	Gm17455
ENSMUSG00000111853	7.35581	1.39e-17	5.90408	0.022677	1	Gm31408
ENSMUSG00000101693	7.35581	1.39e-17	5.90408	0.022677	1	Gm19461
ENSMUSG00000114602	7.35581	1.39e-17	5.90408	0.022677	1	Gm49223
ENSMUSG00000094320	7.35581	1.39e-17	5.90408	0.022677	1	Chchd2-ps
ENSMUSG00000020804	7.35581	1.39e-17	5.90408	0.022677	1	Aanat
ENSMUSG00000106491	7.35581	1.39e-17	5.90408	0.022677	1	Gm42446
ENSMUSG00000031448	7.35581	1.39e-17	5.90408	0.022677	1	Adprhl1
ENSMUSG00000034739	7.35581	1.39e-17	5.90408	0.022677	1	Mfrp
ENSMUSG00000103493	7.35581	1.39e-17	5.90408	0.022677	1	Gm37411
ENSMUSG00000084837	7.35581	1.39e-17	5.90408	0.022677	1	1700108N11Rik
ENSMUSG00000106812	7.35581	1.39e-17	5.90408	0.022677	1	Gm28563
ENSMUSG00000084433	7.35581	1.39e-17	5.90408	0.022677	1	Gm25945
ENSMUSG00000028259	7.35581	1.39e-17	5.90408	0.022677	1	Fhl5
ENSMUSG00000086762	7.35581	1.39e-17	5.90408	0.022677	1	Gm14546
ENSMUSG00000093994	7.35581	1.39e-17	5.90408	0.022677	1	Gm26498
ENSMUSG00000030351	65.1183	28.5612	1.18518	0.024056	1	Tspan11
ENSMUSG00000028463	18.9083	4.75676	1.96155	0.024511	1	Car9
ENSMUSG00000092354	18.9083	4.75676	1.96155	0.024511	1	Gm20548
ENSMUSG00000107412	21.0088	5.70895	1.85573	0.025475	1	Gm20383
ENSMUSG00000090330	45.164	18.0873	1.3138	0.025864	1	9130221H12Rik
ENSMUSG00000030769	25.2097	8.56549	1.5427	0.026498	1	Slc5a11
ENSMUSG00000034467	27.3101	9.51767	1.5077	0.02672	1	Dynlrb2
ENSMUSG00000109404	27.3101	9.51767	1.5077	0.02672	1	Gm19963
ENSMUSG00000110360	31.511	11.422	1.45336	0.026832	1	Gm45380
ENSMUSG00000038782	31.511	11.422	1.45336	0.026832	1	1700028J19Rik
ENSMUSG00000032496	12.6069	1.90018	2.64898	0.027043	1	Ltf
ENSMUSG00000104671	12.6069	1.90018	2.64898	0.027043	1	Gm43062
ENSMUSG00000038357	12.6069	1.90018	2.64898	0.027043	1	Camp
ENSMUSG00000097057	12.6069	1.90018	2.64898	0.027043	1	Gm17638
ENSMUSG00000086680	12.6069	1.90018	2.64898	0.027043	1	Gm11592
ENSMUSG00000027074	13.6572	2.85238	2.2083	0.030348	1	Slc43a3
ENSMUSG00000034329	13.6572	2.85238	2.2083	0.030348	1	Brip1
ENSMUSG00000050397	39.9129	16.1829	1.29529	0.031104	1	Foxl2
ENSMUSG00000006585	70.3695	32.3699	1.11704	0.032228	1	Cdt1
ENSMUSG00000022429	15.7576	3.80457	2.01315	0.032292	1	Dmc1
ENSMUSG00000024972	15.7576	3.80457	2.01315	0.032292	1	Lgals12
ENSMUSG00000026073	15.7576	3.80457	2.01315	0.032292	1	Il1r2
ENSMUSG00000026418	107.127	52.3656	1.03072	0.032897	1	Tnni1
ENSMUSG00000113749	30.4608	11.422	1.40465	0.033174	1	Mrto4-ps1
ENSMUSG00000039720	17.8581	4.75676	1.87965	0.033376	1	Got1l1
ENSMUSG00000002831	49.3649	20.9438	1.23163	0.033664	1	Plin4
ENSMUSG00000025927	26.2599	9.51767	1.45138	0.033832	1	Tfap2b
ENSMUSG00000096271	26.2599	9.51767	1.45138	0.033832	1	Ccl21c
ENSMUSG00000061802	19.9585	5.70895	1.78218	0.03391	1	Armc4
ENSMUSG00000087516	19.9585	5.70895	1.78218	0.03391	1	Tbx3os1
ENSMUSG00000005547	19.9585	5.70895	1.78218	0.03391	1	Cyp2a5
ENSMUSG00000085224	19.9585	5.70895	1.78218	0.03391	1	Gm13425
ENSMUSG00000028068	24.1594	7.61331	1.64895	0.034035	1	Iqgap3
ENSMUSG00000090919	9.45626	0.947989	3.15251	0.034867	1	Pabpc4l
ENSMUSG00000110935	9.45626	0.947989	3.15251	0.034867	1	Gm8834
ENSMUSG00000039396	9.45626	0.947989	3.15251	0.034867	1	Neil3
ENSMUSG00000025644	9.45626	0.947989	3.15251	0.034867	1	Gm7628
ENSMUSG00000080997	9.45626	0.947989	3.15251	0.034867	1	Gm11885
ENSMUSG00000104155	9.45626	0.947989	3.15251	0.034867	1	Gm38103
ENSMUSG00000022759	38.8626	16.1829	1.25694	0.03687	1	Lrrc74b
ENSMUSG00000073633	65.1183	30.4655	1.09247	0.037032	1	Fbxo36
ENSMUSG00000008129	85.0727	40.9395	1.05271	0.037758	1	4930432K21Rik
ENSMUSG00000004328	74.5704	35.2264	1.07901	0.037793	1	Hif3a
ENSMUSG00000044937	33.6115	13.3264	1.32595	0.039238	1	Ttc41
ENSMUSG00000098905	33.6115	13.3264	1.32595	0.039238	1	Zfp953
ENSMUSG00000055489	33.6115	13.3264	1.32595	0.039238	1	Ano5
ENSMUSG00000026831	46.2142	19.9916	1.20343	0.039664	1	1700007K13Rik
ENSMUSG00000034706	68.269	32.3699	1.07339	0.039811	1	Dnaic2
ENSMUSG00000096255	44.1138	19.0394	1.20644	0.040568	1	Dynlt1b
ENSMUSG00000105044	6.30559	1.39e-17	5.6857	0.040965	1	Gm10416
ENSMUSG00000082786	6.30559	1.39e-17	5.6857	0.040965	1	Gm14489
ENSMUSG00000073400	6.30559	1.39e-17	5.6857	0.040965	1	Trim10
ENSMUSG00000111090	6.30559	1.39e-17	5.6857	0.040965	1	Gm30698
ENSMUSG00000025317	6.30559	1.39e-17	5.6857	0.040965	1	Car5a
ENSMUSG00000087360	6.30559	1.39e-17	5.6857	0.040965	1	Gm15104
ENSMUSG00000114610	6.30559	1.39e-17	5.6857	0.040965	1	Cyp2c52-ps
ENSMUSG00000109089	6.30559	1.39e-17	5.6857	0.040965	1	4833411C07Rik
ENSMUSG00000093424	6.30559	1.39e-17	5.6857	0.040965	1	6330562C20Rik
ENSMUSG00000075265	6.30559	1.39e-17	5.6857	0.040965	1	Tnk2os
ENSMUSG00000028175	6.30559	1.39e-17	5.6857	0.040965	1	Depdc1a
ENSMUSG00000073119	6.30559	1.39e-17	5.6857	0.040965	1	Speer4a
ENSMUSG00000087350	6.30559	1.39e-17	5.6857	0.040965	1	Gm16254
ENSMUSG00000101355	6.30559	1.39e-17	5.6857	0.040965	1	Hist1h3h
ENSMUSG00000098447	6.30559	1.39e-17	5.6857	0.040965	1	Gm27184
ENSMUSG00000071151	6.30559	1.39e-17	5.6857	0.040965	1	Gm4799
ENSMUSG00000081414	6.30559	1.39e-17	5.6857	0.040965	1	Gm3943
ENSMUSG00000085654	6.30559	1.39e-17	5.6857	0.040965	1	Gm12536
ENSMUSG00000052730	6.30559	1.39e-17	5.6857	0.040965	1	Gm5111
ENSMUSG00000107439	6.30559	1.39e-17	5.6857	0.040965	1	Gm45060
ENSMUSG00000092638	6.30559	1.39e-17	5.6857	0.040965	1	Mir5112
ENSMUSG00000097701	6.30559	1.39e-17	5.6857	0.040965	1	Gm17508
ENSMUSG00000098210	6.30559	1.39e-17	5.6857	0.040965	1	Gm5224
ENSMUSG00000087207	6.30559	1.39e-17	5.6857	0.040965	1	Gm13147
ENSMUSG00000037529	6.30559	1.39e-17	5.6857	0.040965	1	Prss40
ENSMUSG00000033508	29.4106	11.422	1.35423	0.040994	1	Asprv1
ENSMUSG00000079445	29.4106	11.422	1.35423	0.040994	1	B3gnt7
ENSMUSG00000038408	11.5567	1.90018	2.52473	0.041032	1	1700018A04Rik
ENSMUSG00000084519	11.5567	1.90018	2.52473	0.041032	1	Gm22478
ENSMUSG00000107216	11.5567	1.90018	2.52473	0.041032	1	2210412B16Rik
ENSMUSG00000031220	11.5567	1.90018	2.52473	0.041032	1	Awat2
ENSMUSG00000074489	11.5567	1.90018	2.52473	0.041032	1	Bglap3
ENSMUSG00000081798	11.5567	1.90018	2.52473	0.041032	1	Gm8152
ENSMUSG00000019982	25.2097	9.51767	1.39277	0.042814	1	Myb
ENSMUSG00000027454	23.1092	8.56549	1.41782	0.043693	1	Gins1
ENSMUSG00000035179	23.1092	8.56549	1.41782	0.043693	1	Ppp1r32
ENSMUSG00000032343	23.1092	8.56549	1.41782	0.043693	1	Impg1
ENSMUSG00000034457	23.1092	7.61331	1.58516	0.043693	1	Eda2r
ENSMUSG00000024334	12.6069	2.85238	2.09391	0.043991	1	H2-Oa
ENSMUSG00000109584	12.6069	2.85238	2.09391	0.043991	1	Gm7997
ENSMUSG00000094594	12.6069	2.85238	2.09391	0.043991	1	Tpd52-ps
ENSMUSG00000081769	21.0088	6.66113	1.63775	0.044489	1	Gm12216
ENSMUSG00000041323	47.2644	20.9438	1.16906	0.044744	1	Ak7
ENSMUSG00000116114	47.2644	20.9438	1.16906	0.044744	1	Gm35853
ENSMUSG00000031786	35.7119	15.2307	1.22213	0.044879	1	Drc7
ENSMUSG00000089760	35.7119	15.2307	1.22213	0.044879	1	D030046N08Rik
ENSMUSG00000105868	18.9083	5.70895	1.70468	0.045117	1	Gm43766
ENSMUSG00000103375	14.7074	3.80457	1.91443	0.045202	1	Gm37181
ENSMUSG00000091144	14.7074	3.80457	1.91443	0.045202	1	Phf11c
ENSMUSG00000084145	16.8078	4.75676	1.79281	0.045436	1	Gm12263
ENSMUSG00000024043	16.8078	4.75676	1.79281	0.045436	1	Arhgap28
ENSMUSG00000097561	16.8078	4.75676	1.79281	0.045436	1	4632411P08Rik
ENSMUSG00000031478	32.5613	13.3264	1.28032	0.047544	1	Nek3
ENSMUSG00000074758	32.5613	13.3264	1.28032	0.047544	1	Gm5535
ENSMUSG00000095526	76.6708	38.0829	1.00693	0.047604	1	Gm10243
ENSMUSG00000079450	40.9631	18.0873	1.17335	0.048597	1	Cldn34c1
ENSMUSG00000044006	50.4151	22.8481	1.13711	0.048686	1	Cilp2

## Sheet: Cir_CUMSvsCon_CUMS_deg_down
gene_id	Cir_CUMS	Con_CUMS	log2FoldChange	pvalue	padj	gene_name
ENSMUSG00000057666	58.5617	2044.42	-5.12289	8.45e-24	1.95e-19	Gapdh
ENSMUSG00000028072	2.26257	95.9066	-5.33697	1.36e-11	1.57e-07	Ntrk1
ENSMUSG00000036357	6.76636	124.326	-4.17712	4.33e-11	3.32e-07	Gpr101
ENSMUSG00000029219	10.1443	132.319	-3.69066	8.13e-10	3.48e-06	Slc10a4
ENSMUSG00000096225	4.51443	88.8017	-4.26428	9.37e-10	3.48e-06	Lhx8
ENSMUSG00000040856	50.6798	394.312	-2.95711	1.1e-09	3.48e-06	Dlk1
ENSMUSG00000067724	1.13667	64.8227	-5.69934	1.21e-09	3.48e-06	Gbx1
ENSMUSG00000023945	38.2939	287.739	-2.90597	4.25e-09	9.8e-06	Slc5a7
ENSMUSG00000047507	84.4593	552.396	-2.70778	5.33e-09	1.12e-05	Baiap3
ENSMUSG00000022949	21.4042	158.963	-2.88629	5.79e-08	0.000108	Clic6
ENSMUSG00000019890	14.6482	122.55	-3.05499	6.08e-08	0.000108	Nts
ENSMUSG00000026247	93.4672	518.648	-2.47084	7.17e-08	0.000118	Ecel1
ENSMUSG00000100241	11.2703	98.571	-3.11611	1.98e-07	0.000305	Slc18a3
ENSMUSG00000038805	55.1837	306.389	-2.47071	2.28e-07	0.000328	Six3
ENSMUSG00000021919	27.0341	168.732	-2.63697	3.61e-07	0.000462	Chat
ENSMUSG00000036198	3.38849	53.2773	-3.93085	4.69e-07	0.000569	Arhgap36
ENSMUSG00000058260	42.7979	220.242	-2.36053	1.58e-06	0.0018	Serpina9
ENSMUSG00000020178	392.979	1656.32	-2.07516	1.75e-06	0.001835	Adora2a
ENSMUSG00000021647	47.3018	233.564	-2.30121	1.99e-06	0.001996	Cartpt
ENSMUSG00000045534	43.9239	218.466	-2.31149	2.38e-06	0.002289	Kcna5
ENSMUSG00000032511	23.6561	128.767	-2.43905	3.37e-06	0.003109	Scn5a
ENSMUSG00000039081	66.4436	293.067	-2.13922	4.76e-06	0.004218	Zfp503
ENSMUSG00000000120	34.916	170.508	-2.28432	6e-06	0.005123	Ngfr
ENSMUSG00000045573	1754.29	6465.44	-1.88179	9.64e-06	0.007937	Penk
ENSMUSG00000028172	14.6482	85.2493	-2.53207	1.01e-05	0.008026	Tacr3
ENSMUSG00000050473	69.8215	289.515	-2.05021	1.21e-05	0.00929	Slc35d3
ENSMUSG00000001496	10.1443	67.487	-2.72072	1.6e-05	0.011896	Nkx2-1
ENSMUSG00000102692	13.5222	75.4801	-2.47123	2.7e-05	0.019471	Dchs2
ENSMUSG00000020599	550.617	1884.56	-1.77491	3.37e-05	0.022832	Rgs9
ENSMUSG00000062393	5.64039	44.3961	-2.95212	3.89e-05	0.024884	Dgkk
ENSMUSG00000087075	1.13667	23.0814	-4.21493	4.96e-05	0.030089	Lbhd2
ENSMUSG00000069911	16.9002	81.6968	-2.26592	5.38e-05	0.03182	Fam196b
ENSMUSG00000043441	25.9081	113.669	-2.12874	6.32e-05	0.036405	Gpr149
ENSMUSG00000048038	52.9318	199.816	-1.91433	6.69e-05	0.036405	Ccdc187
ENSMUSG00000038115	21.4042	96.7947	-2.17139	6.76e-05	0.036405	Ano2
ENSMUSG00000032259	284.885	943.165	-1.72676	6.79e-05	0.036405	Drd2
ENSMUSG00000022705	2.26257	30.1863	-3.6736	8.1e-05	0.042428	Drd3
ENSMUSG00000071234	293.892	945.83	-1.68594	9.74e-05	0.049902	Syndig1l
ENSMUSG00000031506	3.38849	33.7388	-3.27383	0.000102	0.051336	Ptpn7
ENSMUSG00000057719	45.0498	167.844	-1.89504	0.000106	0.051757	Sh3rf2
ENSMUSG00000022066	25.9081	105.676	-2.02368	0.000108	0.051757	Entpd4b
ENSMUSG00000027765	28.1601	113.669	-2.009	0.000126	0.059193	P2ry1
ENSMUSG00000079466	3.38849	32.8506	-3.23549	0.000138	0.06359	Prdm12
ENSMUSG00000027971	124.995	403.193	-1.68877	0.000162	0.073306	Ndst4
ENSMUSG00000030043	52.9318	180.277	-1.76599	0.000248	0.108063	Tacr1
ENSMUSG00000038677	55.1837	184.718	-1.74108	0.00028	0.11697	Scube3
ENSMUSG00000093460	16.9002	70.1514	-2.0465	0.000284	0.11697	Six3os1
ENSMUSG00000023868	2026.78	5825.11	-1.52305	0.000295	0.119273	Pde10a
ENSMUSG00000061762	475.176	1377.45	-1.53526	0.000322	0.127464	Tac1
ENSMUSG00000068696	1807.22	5155.48	-1.51228	0.000326	0.127464	Gpr88
ENSMUSG00000031551	11.2703	54.1654	-2.25392	0.00034	0.13057	Ido1
ENSMUSG00000042258	21.4042	83.4731	-1.95808	0.000362	0.13442	Isl1
ENSMUSG00000085562	7.89234	41.7318	-2.3866	0.000412	0.150644	2610028E06Rik
ENSMUSG00000046922	143.011	423.62	-1.56596	0.000425	0.153176	Gpr6
ENSMUSG00000031111	19.1522	75.4801	-1.9726	0.000493	0.166319	Igsf1
ENSMUSG00000092035	324.294	914.746	-1.49577	0.000503	0.166319	Peg10
ENSMUSG00000053916	5.64039	34.6269	-2.5948	0.000512	0.166319	Nanp
ENSMUSG00000109849	1.39e-17	13.3121	-6.75922	0.000517	0.166319	Gm45645
ENSMUSG00000110043	1.39e-17	13.3121	-6.75922	0.000517	0.166319	Gm7328
ENSMUSG00000029595	1.39e-17	13.3121	-6.75922	0.000517	0.166319	Lhx5
ENSMUSG00000061718	2754.17	7367.77	-1.41958	0.000709	0.221134	Ppp1r1b
ENSMUSG00000021478	394.105	1075.49	-1.44811	0.00071	0.221134	Drd1
ENSMUSG00000029123	11.2703	50.6129	-2.1563	0.000733	0.225375	Stk32b
ENSMUSG00000090291	426.759	1154.54	-1.4356	0.000758	0.229948	Lrrc10b
ENSMUSG00000022076	29.286	98.571	-1.74731	0.000856	0.25631	Klhl1
ENSMUSG00000081559	23.6561	81.6968	-1.78351	0.000962	0.280639	Gm12411
ENSMUSG00000015843	203.814	550.62	-1.43335	0.000981	0.282689	Rxrg
ENSMUSG00000038112	54.0577	162.515	-1.58616	0.001005	0.286058	AW551984
ENSMUSG00000005892	9.01832	40.8437	-2.16582	0.001019	0.286564	Trh
ENSMUSG00000032373	140.759	382.767	-1.44258	0.001115	0.309597	Car12
ENSMUSG00000112550	4.51443	28.4101	-2.62469	0.001185	0.321354	Gm6627
ENSMUSG00000033427	4.51443	28.4101	-2.62469	0.001185	0.321354	Upb1
ENSMUSG00000070687	12.3963	50.6129	-2.02023	0.00124	0.328455	Htr1d
ENSMUSG00000056972	12.3963	50.6129	-2.02023	0.00124	0.328455	Magel2
ENSMUSG00000031355	78.8294	219.354	-1.47526	0.001323	0.345933	Arhgap6
ENSMUSG00000029754	58.5617	168.732	-1.52505	0.001335	0.345933	Dlx6
ENSMUSG00000050335	1.13667	15.9764	-3.68784	0.00137	0.346969	Lgals3
ENSMUSG00000045871	1.13667	15.9764	-3.68784	0.00137	0.346969	Slitrk6
ENSMUSG00000079293	1.39e-17	11.5358	-6.55481	0.001437	0.352434	Clec7a
ENSMUSG00000092627	1.39e-17	11.5358	-6.55481	0.001437	0.352434	D130058E05Rik
ENSMUSG00000020848	310.782	794.851	-1.35449	0.001587	0.382203	Doc2b
ENSMUSG00000058620	4.51443	27.522	-2.57909	0.001592	0.382203	Adra2b
ENSMUSG00000100706	3.38849	24.8576	-2.83514	0.001649	0.391846	Gm19744
ENSMUSG00000032291	7.89234	35.515	-2.15469	0.001728	0.40658	Crabp1
ENSMUSG00000027315	43.9239	125.214	-1.50913	0.001975	0.459908	Spint1
ENSMUSG00000027966	18.0262	60.3822	-1.73815	0.002064	0.46159	Col11a1
ENSMUSG00000019865	21.4042	70.1514	-1.70768	0.002076	0.46159	Nmbr
ENSMUSG00000025905	83.3333	222.907	-1.41837	0.002103	0.46159	Oprk1
ENSMUSG00000050900	10.1443	42.6199	-2.05929	0.002125	0.46159	Gm7327
ENSMUSG00000091003	1.13667	15.0883	-3.60603	0.002134	0.46159	Gm7244
ENSMUSG00000075014	1.13667	15.0883	-3.60603	0.002134	0.46159	Gm10800
ENSMUSG00000093738	4.51443	26.6338	-2.532	0.002142	0.46159	AI606473
ENSMUSG00000017491	100.223	262.872	-1.39024	0.002229	0.47572	Rarb
ENSMUSG00000004347	124.995	322.375	-1.36616	0.002272	0.47572	Pde1c
ENSMUSG00000037578	3.38849	23.9695	-2.78294	0.002276	0.47572	Pkd2l1
ENSMUSG00000115026	1.39e-17	10.6477	-6.44061	0.002435	0.47572	Gm49041
ENSMUSG00000031340	1.39e-17	10.6477	-6.44061	0.002435	0.47572	Gabre
ENSMUSG00000114864	1.39e-17	10.6477	-6.44061	0.002435	0.47572	Gm41071
ENSMUSG00000086003	9.01832	36.4031	-2.00034	0.002551	0.494216	B230206L02Rik
ENSMUSG00000063446	127.247	323.263	-1.34439	0.002578	0.495258	Plppr1
ENSMUSG00000023274	70.9475	186.494	-1.39303	0.002668	0.508292	Cd4
ENSMUSG00000024985	50.6798	138.536	-1.44894	0.002696	0.509501	Tcf7l2
ENSMUSG00000048721	32.664	94.1304	-1.52399	0.002916	0.546636	Fndc9
ENSMUSG00000041380	367.082	885.438	-1.27006	0.002952	0.548838	Htr2c
ENSMUSG00000017453	6.76636	31.0744	-2.18143	0.003128	0.554251	Pipox
ENSMUSG00000054667	6.76636	31.0744	-2.18143	0.003128	0.554251	Irs4
ENSMUSG00000032257	3.38849	22.1933	-2.6725	0.003149	0.554251	Ankk1
ENSMUSG00000104939	3.38849	23.0814	-2.72878	0.003149	0.554251	Gm33651
ENSMUSG00000038618	3.38849	23.0814	-2.72878	0.003149	0.554251	Rassf7
ENSMUSG00000110396	3.38849	23.0814	-2.72878	0.003149	0.554251	Gm36737
ENSMUSG00000097699	1.13667	13.3121	-3.42703	0.003346	0.559937	5430400D12Rik
ENSMUSG00000112959	1.13667	14.2002	-3.51931	0.003346	0.559937	Gm32834
ENSMUSG00000045052	1.13667	13.3121	-3.42703	0.003346	0.559937	Prlhr
ENSMUSG00000094108	1.13667	13.3121	-3.42703	0.003346	0.559937	Gm17258
ENSMUSG00000023964	1.13667	14.2002	-3.51931	0.003346	0.559937	Calcr
ENSMUSG00000110483	2.26257	19.5289	-3.04879	0.003385	0.559937	Gm45702
ENSMUSG00000039103	77.7034	198.04	-1.3486	0.0034	0.559937	Nexn
ENSMUSG00000045441	238.719	572.823	-1.26242	0.003474	0.56793	Gprin3
ENSMUSG00000027400	600.16	1409.42	-1.23155	0.003578	0.580943	Pdyn
ENSMUSG00000048240	2680.98	6199.9	-1.20945	0.003751	0.600549	Gng7
ENSMUSG00000109450	4.51443	24.8576	-2.43294	0.003905	0.616603	Gm39043
ENSMUSG00000116766	4.51443	24.8576	-2.43294	0.003905	0.616603	AC171205.1
ENSMUSG00000029755	77.7034	195.375	-1.32907	0.003969	0.6224	Dlx5
ENSMUSG00000021763	6.76636	29.2982	-2.09689	0.004066	0.624879	BC067074
ENSMUSG00000113262	1.39e-17	9.7596	-6.31659	0.004174	0.624879	Gm48551
ENSMUSG00000024056	1.39e-17	9.7596	-6.31659	0.004174	0.624879	Ndc80
ENSMUSG00000074939	1.39e-17	9.7596	-6.31659	0.004174	0.624879	Chrm5
ENSMUSG00000034185	1.39e-17	9.7596	-6.31659	0.004174	0.624879	6430628N08Rik
ENSMUSG00000034486	1.39e-17	9.7596	-6.31659	0.004174	0.624879	Gbx2
ENSMUSG00000024907	1.39e-17	9.7596	-6.31659	0.004174	0.624879	Gal
ENSMUSG00000034898	141.885	340.137	-1.26081	0.004231	0.629362	Filip1
ENSMUSG00000042417	12.3963	43.508	-1.80263	0.004688	0.688433	Ccno
ENSMUSG00000012819	10.1443	38.1793	-1.90108	0.004914	0.716961	Cdh23
ENSMUSG00000031258	9.01832	33.7388	-1.89111	0.00513	0.741693	Xkrx
ENSMUSG00000001493	1.13667	12.424	-3.32844	0.005282	0.741693	Meox1
ENSMUSG00000042353	1.13667	12.424	-3.32844	0.005282	0.741693	Frem3
ENSMUSG00000102140	1.13667	12.424	-3.32844	0.005282	0.741693	Gm38058
ENSMUSG00000075553	1.13667	12.424	-3.32844	0.005282	0.741693	Gm5464
ENSMUSG00000031074	11.2703	40.8437	-1.84782	0.005308	0.741693	Fgf3
ENSMUSG00000117011	28.1601	79.9206	-1.50151	0.005395	0.749219	CT486005.1
ENSMUSG00000055639	159.9	370.333	-1.21115	0.005714	0.788738	Dach1
ENSMUSG00000036699	656.46	1460.05	-1.15312	0.006199	0.850598	Zcchc12
ENSMUSG00000039954	49.5538	124.326	-1.32531	0.00643	0.87718	Stk32a
ENSMUSG00000043635	146.388	336.585	-1.20062	0.006647	0.878893	Adamts3
ENSMUSG00000038872	59.6877	145.641	-1.28549	0.006883	0.878893	Zfhx3
ENSMUSG00000078921	4.51443	23.0814	-2.32658	0.007168	0.878893	Tgtp2
ENSMUSG00000055027	4.51443	23.0814	-2.32658	0.007168	0.878893	Smyd1
ENSMUSG00000049115	1.39e-17	8.87148	-6.1809	0.007243	0.878893	Agtr1a
ENSMUSG00000105601	1.39e-17	8.87148	-6.1809	0.007243	0.878893	Gm42725
ENSMUSG00000104621	1.39e-17	8.87148	-6.1809	0.007243	0.878893	Gm43185
ENSMUSG00000113642	1.39e-17	8.87148	-6.1809	0.007243	0.878893	Gm49329
ENSMUSG00000097917	1.39e-17	8.87148	-6.1809	0.007243	0.878893	Gm26839
ENSMUSG00000085129	1.39e-17	8.87148	-6.1809	0.007243	0.878893	5031425F14Rik
ENSMUSG00000072982	1.39e-17	8.87148	-6.1809	0.007243	0.878893	9230009I02Rik
ENSMUSG00000026114	1.39e-17	8.87148	-6.1809	0.007243	0.878893	Cnga3
ENSMUSG00000057378	220.703	492.893	-1.15881	0.007456	0.899936	Ryr3
ENSMUSG00000050503	2.26257	15.0883	-2.6795	0.007865	0.920378	Fbxl22
ENSMUSG00000111752	2.26257	15.0883	-2.6795	0.007865	0.920378	Gm38575
ENSMUSG00000030069	2.26257	15.0883	-2.6795	0.007865	0.920378	Prok2
ENSMUSG00000091472	5.64039	24.8576	-2.11877	0.008135	0.930211	Gm3739
ENSMUSG00000045273	1.13667	11.5358	-3.22263	0.00839	0.930211	Cenph
ENSMUSG00000084329	1.13667	11.5358	-3.22263	0.00839	0.930211	Gm6733
ENSMUSG00000105679	1.13667	11.5358	-3.22263	0.00839	0.930211	Gm43338
ENSMUSG00000086539	1.13667	11.5358	-3.22263	0.00839	0.930211	Gm16759
ENSMUSG00000090039	1.13667	11.5358	-3.22263	0.00839	0.930211	Gm15894
ENSMUSG00000103957	1.13667	11.5358	-3.22263	0.00839	0.930211	Gm10766
ENSMUSG00000032946	413.247	897.872	-1.11932	0.008494	0.930211	Rasgrp2
ENSMUSG00000027820	158.774	353.459	-1.15408	0.008554	0.930211	Mme
ENSMUSG00000002266	24.7821	66.5989	-1.42249	0.008869	0.959982	Zim1
ENSMUSG00000031803	6.76636	26.6338	-1.95999	0.008985	0.963489	B3gnt3
ENSMUSG00000100837	6.76636	26.6338	-1.95999	0.008985	0.963489	1700063D05Rik
ENSMUSG00000028885	27.0341	71.0395	-1.3905	0.009231	0.978182	Smpdl3b
ENSMUSG00000021223	33.79	85.2493	-1.33251	0.009265	0.978182	Papln
ENSMUSG00000097993	10.1443	35.515	-1.7971	0.00927	0.978182	Ptprv
ENSMUSG00000038718	167.782	369.445	-1.13831	0.009292	0.978182	Pbx3
ENSMUSG00000022176	117.113	262.872	-1.16579	0.009721	1	Rem2
ENSMUSG00000055972	4.51443	21.3052	-2.21174	0.009733	1	2810407A14Rik
ENSMUSG00000081965	4.51443	21.3052	-2.21174	0.009733	1	Gm11620
ENSMUSG00000032368	284.885	610.123	-1.09846	0.010258	1	Zic1
ENSMUSG00000110086	43.9239	105.676	-1.26466	0.010383	1	Gm45623
ENSMUSG00000029563	261.239	561.277	-1.10306	0.010414	1	Foxp2
ENSMUSG00000025938	40.5459	98.571	-1.27952	0.011019	1	Slco5a1
ENSMUSG00000066197	15.7742	45.2842	-1.51533	0.011159	1	Gpr139
ENSMUSG00000023064	18.0262	49.7248	-1.45867	0.011697	1	Sncg
ENSMUSG00000115219	3.38849	18.6408	-2.42249	0.011803	1	Eef1akmt4
ENSMUSG00000040564	2.26257	13.3121	-2.50049	0.011832	1	Apoc1
ENSMUSG00000112721	2.26257	13.3121	-2.50049	0.011832	1	Gm35608
ENSMUSG00000108126	2.26257	13.3121	-2.50049	0.011832	1	Gm43909
ENSMUSG00000115194	2.26257	13.3121	-2.50049	0.011832	1	Gm48909
ENSMUSG00000010797	45.0498	105.676	-1.22824	0.012342	1	Wnt2
ENSMUSG00000041144	7.89234	27.522	-1.78841	0.012495	1	Dnah7b
ENSMUSG00000103160	1.39e-17	7.98335	-6.0311	0.012731	1	C130012C08Rik
ENSMUSG00000111521	1.39e-17	7.98335	-6.0311	0.012731	1	Gm48529
ENSMUSG00000025401	1.39e-17	7.98335	-6.0311	0.012731	1	Myo1a
ENSMUSG00000092286	1.39e-17	7.98335	-6.0311	0.012731	1	Dtnbos
ENSMUSG00000097372	1.39e-17	7.98335	-6.0311	0.012731	1	Gm26876
ENSMUSG00000074912	1.39e-17	7.98335	-6.0311	0.012731	1	Gm14207
ENSMUSG00000021799	1.39e-17	7.98335	-6.0311	0.012731	1	Opn4
ENSMUSG00000085620	1.39e-17	7.98335	-6.0311	0.012731	1	G630018N14Rik
ENSMUSG00000051111	819.727	1687.4	-1.0415	0.012995	1	Sv2c
ENSMUSG00000022840	4605.29	9390.88	-1.02795	0.013295	1	Adcy5
ENSMUSG00000085112	1.13667	10.6477	-3.10843	0.013412	1	A530072M11Rik
ENSMUSG00000102704	1.13667	10.6477	-3.10843	0.013412	1	Gm38309
ENSMUSG00000103711	1.13667	10.6477	-3.10843	0.013412	1	Tstd1
ENSMUSG00000066170	1.13667	10.6477	-3.10843	0.013412	1	E230001N04Rik
ENSMUSG00000112343	1.13667	10.6477	-3.10843	0.013412	1	Sfta3-ps
ENSMUSG00000097134	1.13667	10.6477	-3.10843	0.013412	1	1110002J07Rik
ENSMUSG00000109708	1.13667	10.6477	-3.10843	0.013412	1	Gm45809
ENSMUSG00000026322	16.9002	46.1723	-1.44448	0.013488	1	Htr4
ENSMUSG00000047935	217.326	453.816	-1.06192	0.014444	1	Sox1ot
ENSMUSG00000097047	2.26257	15.9764	-2.7613	0.014485	1	1110020A21Rik
ENSMUSG00000042489	23.6561	60.3822	-1.34818	0.014654	1	Clspn
ENSMUSG00000043029	12.3963	37.2912	-1.58092	0.014931	1	Trpv3
ENSMUSG00000051113	27.0341	66.5989	-1.29756	0.014957	1	Fam71e1
ENSMUSG00000097267	6.76636	24.8576	-1.86094	0.015305	1	1700109K24Rik
ENSMUSG00000021990	211.696	436.942	-1.04512	0.015994	1	Spata13
ENSMUSG00000039629	709.381	1429.85	-1.01114	0.016151	1	Strip2
ENSMUSG00000095847	9.01832	28.4101	-1.64417	0.016655	1	Gm5451
ENSMUSG00000035551	27.0341	65.7108	-1.27823	0.016874	1	Igfbpl1
ENSMUSG00000062151	547.239	1095.03	-1.00061	0.017685	1	Unc13c
ENSMUSG00000097170	2.26257	12.424	-2.40191	0.017862	1	Gm16982
ENSMUSG00000111905	4.51443	19.5289	-2.08697	0.018003	1	Gm48045
ENSMUSG00000086095	13.5222	39.0674	-1.52348	0.018332	1	Gm15328
ENSMUSG00000031980	92.3412	195.375	-1.08041	0.01837	1	Agt
ENSMUSG00000020160	31.538	74.5919	-1.23932	0.01895	1	Meis1
ENSMUSG00000075410	20.2782	52.3891	-1.36495	0.018991	1	Prcd
ENSMUSG00000042567	24.7821	60.3822	-1.28141	0.019047	1	Nek10
ENSMUSG00000085767	5.64039	22.1933	-1.95614	0.019137	1	Gm13563
ENSMUSG00000029917	5.64039	21.3052	-1.89758	0.019137	1	C130060K24Rik
ENSMUSG00000098097	5.64039	22.1933	-1.95614	0.019137	1	6530403H02Rik
ENSMUSG00000087611	5.64039	22.1933	-1.95614	0.019137	1	4930458D05Rik
ENSMUSG00000050824	5.64039	22.1933	-1.95614	0.019137	1	Sstr5
ENSMUSG00000025727	7.89234	25.7457	-1.69265	0.020624	1	A930017K11Rik
ENSMUSG00000010136	1.13667	9.7596	-2.98441	0.021567	1	Pifo
ENSMUSG00000032105	1.13667	9.7596	-2.98441	0.021567	1	Pdzd3
ENSMUSG00000053613	1.13667	9.7596	-2.98441	0.021567	1	Notumos
ENSMUSG00000097466	23.6561	57.7178	-1.28322	0.021708	1	D430036J16Rik
ENSMUSG00000085042	21.4042	53.2773	-1.3116	0.021853	1	Abhd11os
ENSMUSG00000030606	11.2703	33.7388	-1.57311	0.021872	1	Hapln3
ENSMUSG00000020475	45.0498	98.571	-1.12796	0.021898	1	Pgam2
ENSMUSG00000035775	13.5222	37.2912	-1.45658	0.022065	1	Krt20
ENSMUSG00000104362	18.0262	45.2842	-1.32409	0.022074	1	Gm37928
ENSMUSG00000068396	83.3333	174.06	-1.06176	0.022573	1	Rpl34-ps1
ENSMUSG00000110580	1.39e-17	7.09522	-5.86393	0.022677	1	D830024N08Rik
ENSMUSG00000098164	1.39e-17	7.09522	-5.86393	0.022677	1	Gm5493
ENSMUSG00000091814	1.39e-17	7.09522	-5.86393	0.022677	1	Gm8050
ENSMUSG00000086359	1.39e-17	7.09522	-5.86393	0.022677	1	9630013K17Rik
ENSMUSG00000079243	1.39e-17	7.09522	-5.86393	0.022677	1	Xirp1
ENSMUSG00000056947	1.39e-17	7.09522	-5.86393	0.022677	1	Mab21l1
ENSMUSG00000045326	1.39e-17	7.09522	-5.86393	0.022677	1	Fndc7
ENSMUSG00000097378	1.39e-17	7.09522	-5.86393	0.022677	1	B230208H11Rik
ENSMUSG00000067144	1.39e-17	7.09522	-5.86393	0.022677	1	Slc22a7
ENSMUSG00000106262	1.39e-17	7.09522	-5.86393	0.022677	1	Gm43375
ENSMUSG00000085357	1.39e-17	7.09522	-5.86393	0.022677	1	Gm13480
ENSMUSG00000029368	1.39e-17	7.09522	-5.86393	0.022677	1	Alb
ENSMUSG00000113241	1.39e-17	7.09522	-5.86393	0.022677	1	Gm40663
ENSMUSG00000113063	1.39e-17	7.09522	-5.86393	0.022677	1	Gm34667
ENSMUSG00000030114	1.39e-17	7.09522	-5.86393	0.022677	1	Klrg1
ENSMUSG00000055177	1.39e-17	7.09522	-5.86393	0.022677	1	Cstl1
ENSMUSG00000020286	1.39e-17	7.09522	-5.86393	0.022677	1	1700093K21Rik
ENSMUSG00000029193	1.39e-17	7.09522	-5.86393	0.022677	1	Cckar
ENSMUSG00000073485	3.38849	16.8646	-2.2791	0.023071	1	H3f3aos
ENSMUSG00000101660	3.38849	16.8646	-2.2791	0.023071	1	Gm18666
ENSMUSG00000041669	59.6877	126.991	-1.08799	0.023565	1	Prima1
ENSMUSG00000106944	22.5301	54.1654	-1.26181	0.024923	1	Gm43843
ENSMUSG00000078427	58.5617	123.438	-1.07452	0.025285	1	Sarnp
ENSMUSG00000038781	5.64039	20.417	-1.83654	0.025475	1	Stap2
ENSMUSG00000074361	6.76636	23.0814	-1.75457	0.026105	1	C5ar2
ENSMUSG00000097709	15.7742	40.8437	-1.36689	0.02623	1	2810429I04Rik
ENSMUSG00000104156	7.89234	24.8576	-1.64227	0.026498	1	Gm38102
ENSMUSG00000037337	9.01832	26.6338	-1.55148	0.02672	1	Map4k1
ENSMUSG00000003665	9.01832	26.6338	-1.55148	0.02672	1	Has1
ENSMUSG00000066510	9.01832	26.6338	-1.55148	0.02672	1	Ankdd1a
ENSMUSG00000053063	11.2703	32.8506	-1.53477	0.02678	1	Clec12a
ENSMUSG00000045991	59.6877	124.326	-1.05743	0.026811	1	Onecut2
ENSMUSG00000037171	2.26257	11.5358	-2.29609	0.027043	1	Nodal
ENSMUSG00000074006	2.26257	11.5358	-2.29609	0.027043	1	Omp
ENSMUSG00000097223	2.26257	11.5358	-2.29609	0.027043	1	Gm2449
ENSMUSG00000086219	2.26257	11.5358	-2.29609	0.027043	1	Srrm4os
ENSMUSG00000032218	2.26257	11.5358	-2.29609	0.027043	1	Ccnb2
ENSMUSG00000024027	2.26257	11.5358	-2.29609	0.027043	1	Glp1r
ENSMUSG00000105710	2.26257	11.5358	-2.29609	0.027043	1	Gm43859
ENSMUSG00000107320	2.26257	11.5358	-2.29609	0.027043	1	Gm42549
ENSMUSG00000091705	2.26257	11.5358	-2.29609	0.027043	1	H2-Q2
ENSMUSG00000115333	2.26257	11.5358	-2.29609	0.027043	1	Gm34590
ENSMUSG00000064356	32.664	71.9276	-1.13651	0.031804	1	mt-Atp8
ENSMUSG00000054412	3.38849	15.9764	-2.20169	0.032292	1	Gm4793
ENSMUSG00000105003	3.38849	15.9764	-2.20169	0.032292	1	Gm40055
ENSMUSG00000089791	3.38849	15.9764	-2.20169	0.032292	1	Gm3555
ENSMUSG00000060843	12.3963	33.7388	-1.43703	0.032364	1	Ctnna3
ENSMUSG00000032502	12.3963	33.7388	-1.43703	0.032364	1	Stac
ENSMUSG00000041741	58.5617	119.886	-1.03244	0.032835	1	Pde3a
ENSMUSG00000026175	4.51443	17.7527	-1.95038	0.033376	1	Vil1
ENSMUSG00000036480	4.51443	17.7527	-1.95038	0.033376	1	Prss56
ENSMUSG00000106896	4.51443	17.7527	-1.95038	0.033376	1	G630022F23Rik
ENSMUSG00000010651	4.51443	17.7527	-1.95038	0.033376	1	Acaa1b
ENSMUSG00000001672	4.51443	17.7527	-1.95038	0.033376	1	Marveld3
ENSMUSG00000097386	5.64039	19.5289	-1.7728	0.03391	1	9130213A22Rik
ENSMUSG00000031861	5.64039	19.5289	-1.7728	0.03391	1	Lpar2
ENSMUSG00000000320	7.89234	23.9695	-1.59006	0.034035	1	Alox12
ENSMUSG00000037411	6.76636	22.1933	-1.6983	0.034088	1	Serpine1
ENSMUSG00000041798	6.76636	22.1933	-1.6983	0.034088	1	Gck
ENSMUSG00000082381	6.76636	22.1933	-1.6983	0.034088	1	Gm12928
ENSMUSG00000096271	1.13667	8.87148	-2.84871	0.034867	1	Ccl21c
ENSMUSG00000027196	1.13667	8.87148	-2.84871	0.034867	1	Alkbh3os1
ENSMUSG00000080746	1.13667	8.87148	-2.84871	0.034867	1	Rpsa-ps12
ENSMUSG00000115718	1.13667	8.87148	-2.84871	0.034867	1	Gm49179
ENSMUSG00000116505	1.13667	8.87148	-2.84871	0.034867	1	Gm10865
ENSMUSG00000028141	1.13667	8.87148	-2.84871	0.034867	1	Oaz3
ENSMUSG00000030206	1.13667	8.87148	-2.84871	0.034867	1	Gsg1
ENSMUSG00000102437	1.13667	8.87148	-2.84871	0.034867	1	Gm38048
ENSMUSG00000039097	1.13667	8.87148	-2.84871	0.034867	1	Rln1
ENSMUSG00000038216	1.13667	8.87148	-2.84871	0.034867	1	Pnmt
ENSMUSG00000097863	1.13667	8.87148	-2.84871	0.034867	1	1010001B22Rik
ENSMUSG00000031594	1.13667	8.87148	-2.84871	0.034867	1	Fgl1
ENSMUSG00000110455	1.13667	8.87148	-2.84871	0.034867	1	Gm45904
ENSMUSG00000005864	1.13667	8.87148	-2.84871	0.034867	1	Cnga2
ENSMUSG00000086269	1.13667	8.87148	-2.84871	0.034867	1	Tmcc3os
ENSMUSG00000070407	18.0262	42.6199	-1.23688	0.035482	1	Hs3st3b1
ENSMUSG00000103839	29.286	64.8227	-1.14367	0.037032	1	Gm37607
ENSMUSG00000018819	57.4357	115.445	-1.006	0.037837	1	Lsp1
ENSMUSG00000038295	57.4357	115.445	-1.006	0.037837	1	Atg9b
ENSMUSG00000091449	13.5222	34.6269	-1.35003	0.038411	1	Gm10269
ENSMUSG00000027750	11.2703	31.0744	-1.45491	0.040101	1	Postn
ENSMUSG00000020354	11.2703	31.0744	-1.45491	0.040101	1	Sgcd
ENSMUSG00000089707	1.39e-17	6.20709	-5.67482	0.040965	1	Slain1os
ENSMUSG00000034917	1.39e-17	6.20709	-5.67482	0.040965	1	Tjp3
ENSMUSG00000089718	1.39e-17	6.20709	-5.67482	0.040965	1	2310075C17Rik
ENSMUSG00000033634	1.39e-17	6.20709	-5.67482	0.040965	1	Nat8f2
ENSMUSG00000114796	1.39e-17	6.20709	-5.67482	0.040965	1	A930028N01Rik
ENSMUSG00000095912	1.39e-17	6.20709	-5.67482	0.040965	1	Gm3317
ENSMUSG00000108520	1.39e-17	6.20709	-5.67482	0.040965	1	Gm44684
ENSMUSG00000022245	1.39e-17	6.20709	-5.67482	0.040965	1	Skor1
ENSMUSG00000087362	1.39e-17	6.20709	-5.67482	0.040965	1	Gm13710
ENSMUSG00000090535	1.39e-17	6.20709	-5.67482	0.040965	1	Gm8540
ENSMUSG00000103443	1.39e-17	6.20709	-5.67482	0.040965	1	Gm37132
ENSMUSG00000112891	1.39e-17	6.20709	-5.67482	0.040965	1	Gm47391
ENSMUSG00000065968	1.39e-17	6.20709	-5.67482	0.040965	1	Ifitm7
ENSMUSG00000100764	1.39e-17	6.20709	-5.67482	0.040965	1	Gm29155
ENSMUSG00000084929	1.39e-17	6.20709	-5.67482	0.040965	1	Foxo6os
ENSMUSG00000038508	1.39e-17	6.20709	-5.67482	0.040965	1	Gdf15
ENSMUSG00000001023	1.39e-17	6.20709	-5.67482	0.040965	1	S100a5
ENSMUSG00000115635	1.39e-17	6.20709	-5.67482	0.040965	1	Gm49271
ENSMUSG00000080977	1.39e-17	6.20709	-5.67482	0.040965	1	Gm13772
ENSMUSG00000104432	1.39e-17	6.20709	-5.67482	0.040965	1	A430027C01Rik
ENSMUSG00000086529	1.39e-17	6.20709	-5.67482	0.040965	1	Acss2os
ENSMUSG00000042254	1.39e-17	6.20709	-5.67482	0.040965	1	Cilp
ENSMUSG00000079137	1.39e-17	6.20709	-5.67482	0.040965	1	Rpl27-ps1
ENSMUSG00000065422	1.39e-17	6.20709	-5.67482	0.040965	1	Mir221
ENSMUSG00000093865	1.39e-17	6.20709	-5.67482	0.040965	1	Lrit3
ENSMUSG00000071015	1.39e-17	6.20709	-5.67482	0.040965	1	Gm136
ENSMUSG00000112492	1.39e-17	6.20709	-5.67482	0.040965	1	Gm9111
ENSMUSG00000085059	1.39e-17	6.20709	-5.67482	0.040965	1	Gm11750
ENSMUSG00000087424	2.26257	10.6477	-2.18189	0.041032	1	5730405O15Rik
ENSMUSG00000107023	2.26257	10.6477	-2.18189	0.041032	1	Gm42715
ENSMUSG00000107726	2.26257	10.6477	-2.18189	0.041032	1	Gm44037
ENSMUSG00000092827	2.26257	10.6477	-2.18189	0.041032	1	Mir3091
ENSMUSG00000020123	2.26257	10.6477	-2.18189	0.041032	1	Avpr1a
ENSMUSG00000087381	9.01832	24.8576	-1.45242	0.042814	1	Gm16008
ENSMUSG00000107277	9.01832	24.8576	-1.45242	0.042814	1	Gm10461
ENSMUSG00000025877	15.7742	38.1793	-1.2699	0.043684	1	Hk3
ENSMUSG00000038515	31.538	66.5989	-1.07611	0.044232	1	Grtp1
ENSMUSG00000109378	6.76636	20.417	-1.5787	0.044489	1	Gm49396
ENSMUSG00000098659	6.76636	20.417	-1.5787	0.044489	1	1110015O18Rik
ENSMUSG00000114708	5.64039	18.6408	-1.70612	0.045117	1	Gm30177
ENSMUSG00000067714	5.64039	18.6408	-1.70612	0.045117	1	Lpar5
ENSMUSG00000032034	5.64039	18.6408	-1.70612	0.045117	1	Kcnj5
ENSMUSG00000104330	3.38849	15.0883	-2.11988	0.045202	1	Gm38285
ENSMUSG00000108993	3.38849	15.0883	-2.11988	0.045202	1	Gm44846
ENSMUSG00000101493	3.38849	15.0883	-2.11988	0.045202	1	2810405F17Rik
ENSMUSG00000024011	3.38849	15.0883	-2.11988	0.045202	1	Pi16
ENSMUSG00000059406	3.38849	15.0883	-2.11988	0.045202	1	Tmprss9
ENSMUSG00000031230	3.38849	15.0883	-2.11988	0.045202	1	Fgf16
ENSMUSG00000103831	4.51443	16.8646	-1.87691	0.045436	1	Gm37608
ENSMUSG00000014782	4.51443	16.8646	-1.87691	0.045436	1	Plekhg4
ENSMUSG00000086602	4.51443	16.8646	-1.87691	0.045436	1	Gm15609
ENSMUSG00000090069	13.5222	33.7388	-1.31269	0.046163	1	E430024P14Rik
ENSMUSG00000074281	13.5222	33.7388	-1.31269	0.046163	1	Gm12522
ENSMUSG00000051278	33.79	69.2633	-1.03343	0.046992	1	Zgrf1
ENSMUSG00000113701	42.7979	86.1374	-1.00751	0.047187	1	B230303A05Rik
ENSMUSG00000049555	42.7979	86.1374	-1.00751	0.047187	1	Tmie
ENSMUSG00000087026	18.0262	40.8437	-1.17566	0.048597	1	A230103J11Rik
ENSMUSG00000082329	40.5459	81.6968	-1.00904	0.049025	1	Gm14287
ENSMUSG00000002668	11.2703	30.1863	-1.41326	0.049028	1	Dennd1c

## Sheet: Cir_CUMSvsCon_CUMS_deg_up
gene_id	Cir_CUMS	Con_CUMS	log2FoldChange	pvalue	padj	gene_name
ENSMUSG00000060143	615.924	79.9206	2.94397	2.42e-10	1.39e-06	Gm10076
ENSMUSG00000078881	100.223	7.98335	3.62774	2.2e-09	5.62e-06	Gm14434
ENSMUSG00000096842	127.247	18.6408	2.76207	2.67e-07	0.000362	Gm10736
ENSMUSG00000043346	49.5538	4.43081	3.44371	1.64e-06	0.0018	Gm6741
ENSMUSG00000076613	50.6798	7.09522	2.81277	2.89e-05	0.020213	Ighg2b
ENSMUSG00000049233	74.3255	14.2002	2.37663	3.75e-05	0.024669	Apoo-ps
ENSMUSG00000095675	33.79	3.54266	3.20501	4.3e-05	0.026775	Ccl21b
ENSMUSG00000106831	149.767	43.508	1.78003	0.000245	0.108063	Ube2n-ps1
ENSMUSG00000080875	45.0498	8.87148	2.32632	0.000258	0.1102	Gm7332
ENSMUSG00000095648	23.6561	2.6545	3.09159	0.000349	0.131723	Gm2004
ENSMUSG00000074207	22.5301	2.6545	3.02158	0.000507	0.166319	Adh1
ENSMUSG00000095079	38.2939	7.09522	2.40952	0.000519	0.166319	Igha
ENSMUSG00000021390	146.388	48.8367	1.58094	0.000913	0.269761	Ogn
ENSMUSG00000040569	34.916	7.09522	2.27671	0.001436	0.352434	Slc26a7
ENSMUSG00000010122	56.3097	16.8646	1.73091	0.002045	0.46159	Slc47a1
ENSMUSG00000073405	18.0262	1.76632	3.25483	0.002365	0.47572	H2-T-ps
ENSMUSG00000033450	32.664	7.09522	2.18084	0.00241	0.47572	Tagap
ENSMUSG00000089730	11.2703	1.39e-17	6.51906	0.002435	0.47572	1700007P06Rik
ENSMUSG00000111340	11.2703	1.39e-17	6.51906	0.002435	0.47572	Gm47171
ENSMUSG00000096638	11.2703	1.39e-17	6.51906	0.002435	0.47572	Ighv2-9
ENSMUSG00000044177	31.538	7.09522	2.13041	0.003128	0.554251	Wfikkn2
ENSMUSG00000043144	14.6482	0.878202	3.86626	0.003346	0.559937	Aqp6
ENSMUSG00000061848	164.404	63.9346	1.36057	0.003388	0.559937	Gm5805
ENSMUSG00000006014	88.9633	31.0744	1.51313	0.003702	0.596888	Prg4
ENSMUSG00000072680	61.9396	20.417	1.59432	0.004314	0.637492	Tmem254c
ENSMUSG00000086368	24.7821	5.31895	2.19083	0.005286	0.741693	Gm13830
ENSMUSG00000024521	85.5853	32.8506	1.3775	0.006529	0.878893	Pmaip1
ENSMUSG00000114940	42.7979	13.3121	1.67421	0.00689	0.878893	Gm21378
ENSMUSG00000026567	18.0262	3.54266	2.30273	0.006966	0.878893	Adcy10
ENSMUSG00000031831	9.01832	1.39e-17	6.20106	0.007243	0.878893	Dnaaf1
ENSMUSG00000116038	9.01832	1.39e-17	6.20106	0.007243	0.878893	CT010583.1
ENSMUSG00000095753	9.01832	1.39e-17	6.20106	0.007243	0.878893	Igkv4-53
ENSMUSG00000026068	9.01832	1.39e-17	6.20106	0.007243	0.878893	Il18rap
ENSMUSG00000034990	9.01832	1.39e-17	6.20106	0.007243	0.878893	Otoa
ENSMUSG00000037798	9.01832	1.39e-17	6.20106	0.007243	0.878893	Mat1a
ENSMUSG00000027555	30.412	7.98335	1.91098	0.007582	0.905681	Car13
ENSMUSG00000114349	30.412	7.98335	1.91098	0.007582	0.905681	Gm7591
ENSMUSG00000074527	57.4357	20.417	1.48561	0.007788	0.920378	Gm14296
ENSMUSG00000107021	12.3963	0.878202	3.62746	0.00839	0.930211	Gm42853
ENSMUSG00000001827	12.3963	0.878202	3.62746	0.00839	0.930211	Folr1
ENSMUSG00000104190	12.3963	0.878202	3.62746	0.00839	0.930211	Gm10472
ENSMUSG00000070336	20.2782	4.43081	2.15941	0.008459	0.930211	Fbxo47
ENSMUSG00000058626	20.2782	4.43081	2.15941	0.008459	0.930211	Capn11
ENSMUSG00000083139	52.9318	18.6408	1.49846	0.008516	0.930211	Gm12418
ENSMUSG00000018581	16.9002	3.54266	2.21028	0.010034	1	Dnah11
ENSMUSG00000006221	16.9002	3.54266	2.21028	0.010034	1	Hspb7
ENSMUSG00000026354	40.5459	13.3121	1.59644	0.010138	1	Lct
ENSMUSG00000037095	72.0735	28.4101	1.33857	0.010571	1	Lrg1
ENSMUSG00000029843	181.294	79.9206	1.18019	0.010708	1	Slc13a4
ENSMUSG00000043424	50.6798	18.6408	1.43587	0.011697	1	Eif3j2
ENSMUSG00000097000	14.6482	2.6545	2.40434	0.011832	1	Gm17435
ENSMUSG00000104671	14.6482	1.76632	2.95755	0.011832	1	Gm43062
ENSMUSG00000114500	14.6482	1.76632	2.95755	0.011832	1	Gm8983
ENSMUSG00000052273	39.4199	13.3121	1.55592	0.012303	1	Dnah3
ENSMUSG00000023931	7.89234	1.39e-17	6.01122	0.012731	1	Efhb
ENSMUSG00000112795	7.89234	1.39e-17	6.01122	0.012731	1	Gm2027
ENSMUSG00000097889	30.412	9.7596	1.62549	0.013149	1	Gm26541
ENSMUSG00000047990	21.4042	5.31895	1.98046	0.013231	1	C2cd4a
ENSMUSG00000097247	11.2703	0.878202	3.49139	0.013412	1	1500012K07Rik
ENSMUSG00000055172	85.5853	36.4031	1.22993	0.01551	1	C1ra
ENSMUSG00000076614	18.0262	4.43081	1.99058	0.016493	1	Ighg1
ENSMUSG00000075502	29.286	9.7596	1.57127	0.016655	1	Kbtbd6
ENSMUSG00000065676	13.5222	2.6545	2.28987	0.017862	1	Snord42b
ENSMUSG00000087057	13.5222	1.76632	2.84308	0.017862	1	Gm11730
ENSMUSG00000028860	20.2782	5.31895	1.90292	0.018003	1	Sytl1
ENSMUSG00000064208	37.1679	13.3121	1.47131	0.018121	1	Gm10145
ENSMUSG00000047420	43.9239	15.9764	1.45077	0.01864	1	Fam180a
ENSMUSG00000092492	45.0498	17.7527	1.3363	0.018749	1	B230208B08Rik
ENSMUSG00000056328	22.5301	6.20709	1.83636	0.019137	1	Myh1
ENSMUSG00000091898	106.979	47.9486	1.15529	0.020003	1	Tnnc1
ENSMUSG00000047220	15.7742	3.54266	2.1115	0.020952	1	Ccdc36
ENSMUSG00000032595	15.7742	3.54266	2.1115	0.020952	1	Cdhr4
ENSMUSG00000114835	15.7742	3.54266	2.1115	0.020952	1	Gm48194
ENSMUSG00000071517	30.412	10.6477	1.50147	0.021444	1	Gm10334
ENSMUSG00000090919	10.1443	0.878202	3.34113	0.021567	1	Pabpc4l
ENSMUSG00000113632	10.1443	0.878202	3.34113	0.021567	1	Gm47446
ENSMUSG00000102282	10.1443	0.878202	3.34113	0.021567	1	A930032L01Rik
ENSMUSG00000049588	10.1443	0.878202	3.34113	0.021567	1	Ccdc69
ENSMUSG00000081957	43.9239	16.8646	1.37335	0.022102	1	Ak3l2-ps
ENSMUSG00000046714	43.9239	16.8646	1.37335	0.022102	1	Foxc2
ENSMUSG00000035000	93.4672	42.6199	1.13017	0.022203	1	Dpp4
ENSMUSG00000105044	6.76636	1.39e-17	5.79255	0.022677	1	Gm10416
ENSMUSG00000085022	6.76636	1.39e-17	5.79255	0.022677	1	Gm5860
ENSMUSG00000098029	6.76636	1.39e-17	5.79255	0.022677	1	Gm7745
ENSMUSG00000111904	6.76636	1.39e-17	5.79255	0.022677	1	Gm2395
ENSMUSG00000114610	6.76636	1.39e-17	5.79255	0.022677	1	Cyp2c52-ps
ENSMUSG00000090222	6.76636	1.39e-17	5.79255	0.022677	1	Ifi203-ps
ENSMUSG00000086050	6.76636	1.39e-17	5.79255	0.022677	1	Gm16045
ENSMUSG00000101253	6.76636	1.39e-17	5.79255	0.022677	1	Gm29088
ENSMUSG00000095755	6.76636	1.39e-17	5.79255	0.022677	1	CR974586.4
ENSMUSG00000084145	16.9002	4.43081	1.89813	0.023071	1	Gm12263
ENSMUSG00000081309	16.9002	4.43081	1.89813	0.023071	1	Gm12397
ENSMUSG00000105868	19.1522	5.31895	1.82098	0.024511	1	Gm43766
ENSMUSG00000097075	19.1522	5.31895	1.82098	0.024511	1	Cdiptos
ENSMUSG00000020592	21.4042	6.20709	1.76277	0.025475	1	Sdc1
ENSMUSG00000033227	45.0498	18.6408	1.26639	0.025864	1	Wnt6
ENSMUSG00000071656	23.6561	7.09522	1.71726	0.026105	1	Lrrn4cl
ENSMUSG00000039391	12.3963	1.76632	2.71874	0.027043	1	Ccdc81
ENSMUSG00000091556	12.3963	2.6545	2.16554	0.027043	1	Gm14569
ENSMUSG00000024334	12.3963	2.6545	2.16554	0.027043	1	H2-Oa
ENSMUSG00000006777	12.3963	2.6545	2.16554	0.027043	1	Krt23
ENSMUSG00000105558	12.3963	2.6545	2.16554	0.027043	1	Gm5855
ENSMUSG00000049414	54.0577	23.0814	1.22247	0.02851	1	Gm5417
ENSMUSG00000034161	67.5696	30.1863	1.15853	0.029661	1	Scx
ENSMUSG00000026679	46.1758	19.5289	1.23523	0.029914	1	Enkur
ENSMUSG00000022033	14.6482	3.54266	2.00545	0.030348	1	Pbk
ENSMUSG00000074506	104.727	50.6129	1.04682	0.031199	1	Gm10705
ENSMUSG00000024659	38.2939	15.0883	1.33523	0.03152	1	Anxa1
ENSMUSG00000026628	36.042	14.2002	1.33479	0.031942	1	Atf3
ENSMUSG00000046352	144.137	71.9276	1.00128	0.032946	1	Gjb2
ENSMUSG00000025927	25.9081	8.87148	1.53088	0.033832	1	Tfap2b
ENSMUSG00000004864	20.2782	6.20709	1.68523	0.03391	1	Mapk13
ENSMUSG00000086873	24.7821	7.98335	1.61686	0.034035	1	Gm15672
ENSMUSG00000012443	45.0498	19.5289	1.19971	0.034843	1	Kif11
ENSMUSG00000034460	45.0498	19.5289	1.19971	0.034843	1	Six4
ENSMUSG00000035365	9.01832	0.878202	3.17338	0.034867	1	Parpbp
ENSMUSG00000076609	78.8294	37.2912	1.07682	0.036618	1	Igkc
ENSMUSG00000039133	33.79	13.3121	1.33428	0.039238	1	9330171B17Rik
ENSMUSG00000048489	68.6955	31.9625	1.1002	0.039811	1	Depp1
ENSMUSG00000037375	29.286	11.5358	1.33305	0.040994	1	Hhat
ENSMUSG00000032496	11.2703	1.76632	2.58267	0.041032	1	Ltf
ENSMUSG00000050994	11.2703	1.76632	2.58267	0.041032	1	Adgb
ENSMUSG00000093452	11.2703	1.76632	2.58267	0.041032	1	Zfhx2os
ENSMUSG00000007591	11.2703	1.76632	2.58267	0.041032	1	Tssk4
ENSMUSG00000000303	27.0341	9.7596	1.4563	0.041904	1	Cdh1
ENSMUSG00000072762	27.0341	9.7596	1.4563	0.041904	1	4930522L14Rik
ENSMUSG00000022780	23.6561	7.98335	1.55009	0.043693	1	Meltf
ENSMUSG00000054978	13.5222	3.54266	1.89098	0.043991	1	Kbtbd13
ENSMUSG00000036594	36.042	15.0883	1.24806	0.044879	1	H2-Aa
ENSMUSG00000004885	36.042	15.0883	1.24806	0.044879	1	Crabp2
ENSMUSG00000083111	15.7742	4.43081	1.79934	0.045202	1	Gm14421
ENSMUSG00000094942	15.7742	4.43081	1.79934	0.045202	1	Gm3604
ENSMUSG00000020067	45.0498	20.417	1.13597	0.045931	1	Mypn
ENSMUSG00000049124	72.0735	35.515	1.0179	0.046016	1	Gm8186
ENSMUSG00000070469	32.664	13.3121	1.28556	0.047544	1	Adamtsl3
ENSMUSG00000043366	30.412	12.424	1.28145	0.049028	1	Olfr78
