# Supplementary material for: circFKBP8(5S,6)-encoded protein promotes stress susceptibility in mice by down-regulating dopamine D3 receptor expression and its downstream AMPK/mTOR/ULK1 autophagy signaling
Source: Genes Dis. 2025 Jun 18;13(2):101718. doi: 10.1016/j.gendis.2025.101718 (PMC12741372; doi:10.1016/j.gendis.2025.101718)
Supplement: Multimedia component 3 [file mmc3.xlsx]

## Sheet: Sheet1
Gapdh
Gpr101
Slc10a4
Lhx8
Dlk1
Gbx1
Gm14434
Baiap3
Clic6
Nts
Ecel1
Chat
Arhgap36
Gm6741
Cartpt
Scn5a
Zfp503
Ngfr
Nkx2-1
Dgkk
Ccl21b
Fam196b
Gpr149
Drd3
P2ry1
Prdm12
Ndst4
Gm2004
2610028E06Rik
Igsf1
Lhx5
Stk32b
AW551984
Magel2
D130058E05Rik
Adra2b
Col11a1
Gm10800
AI606473
H2-T-ps
1700007P06Rik
Gm41071
Tcf7l2
Irs4
Gm36737
Gm17258
Calcr
Gm45702
BC067074
6430628N08Rik
Gal
Cdh23
Gm5464
Gm13830
Dnaaf1
CT010583.1
Gm49329
5031425F14Rik
9230009I02Rik
Cnga3
Car13
Gm42853
Folr1
Gm16759
Dnah11
Gm43062
Gm14207
G630018N14Rik
Gm45809
Trpv3
Ighg1
Gm48045
Gm10145
Agt
4930458D05Rik
Sstr5
Pabpc4l
Notumos
Gm47446
Gm10416
Gm5860
Cyp2c52-ps
Alb
Cckar
Gm12263
Gm18666
Gm43766
Ankdd1a
Ccdc81
H2-Oa
Gm34590
Gm5417
mt-Atp8
Gm3555
Stac
Marveld3
Tfap2b
Lpar2
Gm12928
Ccl21c
1010001B22Rik
Gm45904
Tmcc3os
Gm44684
Gm49271
Mir221
Lrit3
Gm136
Gm9111
Gm11750
Ltf
Adgb
Mir3091
4930522L14Rik
1110015O18Rik
Kcnj5
Gm14421
